# Supplementary material for: Comparative genomics of 84 Pectobacterium genomes reveals the variations related to a pathogenic lifestyle
Source: BMC Genomics. 2018 Dec 7;19:889. doi: 10.1186/s12864-018-5269-6 (PMC6286560; doi:10.1186/s12864-018-5269-6)
Supplement: Supplementary file 1 — Table S1. The biochemical characters and pathogenicity of 32 Chinese Pectobacterium carotovorum strains. Table S2. Selected phenotypic characteristics of Pectobacterium carotovorum subsp. brasiliense, P. carotovorum subsp. carotovorum and P. carotovorum subsp. odoriferum. Table S3. Eighty-four Pectobacterium genomes used in this study, with accession number, host origin and location information. Table S4. The general genomic features of the 84 Pectobacterium genomes. Table S5. The CRISPR-Cas systems identified in the 84 Pectobacterium genomes. Table S6. Presence of genes encoding general virulence factors in the 84 Pectobacterium genomes. Table S6–1. The position of rmsB, the RNA fragment related to virulence in the 84 Pectobacterium genomes. Table S7. Gene clusters for TNSSs identified in the 84 Pectobacterium genomes. Table S8. Presence of the T6SSc gene cluster in the 203 Enterobacterales genomes. Table S9. Presence of the srl operon in the 203 Enterobacterales genomes. (XLSX 751 kb) [file 12864_2018_5269_MOESM1_ESM.xlsx]

## Sheet: Table S1
Table S1. The biochemical characters and pathogenicity of 32 Chinese Pectobacterium carotovorum strains.
Subspecies	Strain	Pathogenicity test				Biochemical character
		Average length of the disease spot on petioles of Chinese cabbage/cm				Growth at 37 °C	Tolerance of 5% NaCl	Forming pits on the selective medium CVP	Acid production from					Utilization of
		Mean±Standard errorx for each tested strain	Mean in subspecies	Range					D-sorbitol	D-arabitol	Palatinose	α-methylglucoside	Reducing substances from sucrose	Citrate	Dextrin	D-maltose	D-trehalose	D-cellobiose	Gentiobiose	Sucrose	D-turanose	Stachyose	D-raffinose	α-D-lactose	D-melibiose	β-methyl-D-glucoside	D-salicin	N-acetyl-D-glucosamine	N-acetyl-β-D-mannosamine	N-acetyl-D-galactosamine	N-acetyl neuraminic Acid	α-D-glucose	D-mannose	D-fructose	D-Galactose	3-MethylGlucose	D-fucose	L-fucose	L-rhamnose	Inosine	D-mannitol	Sorbitol	D-arabitol	Myo-inositol	Glycerol	D-glucose-6-phosphate	D-fructose-6-phosphate	D-aspartic acid	D-serine
Pcb	BC1	3.40±0.13bcde	3.29	0.24~4.06		+	+	+	-	-	-	-	-	+	-	-	-	+	+	+	-	+	+	+	+	+	+	+	-	-	-	+	-	+	+	-	-	-	-	-	+	-	-	+	+	+	-	+	-
	Y3	3.68±0.12abcde				+	+	+	-	-	-	-	-	+	-	-	-	+	+	+	-	N	+	+	+	+	+	+	-	-	-	+	+	+	+	-	-	-	+	-	+	-	-	+	+	+	+	+	-
	Y21	3.74±0.26abcde				+	+	+	-	-	-	-	-	+	-	-	-	+	+	+	-	-	-	+	+	+	+	+	-	-	-	+	+	+	+	-	-	-	+	-	+	-	-	+	+	+	+	+	-
	Y29	3.37±0.19cde				+	+	+	-	-	-	-	-	+	-	-	-	+	+	+	-	N	+	+	+	+	+	+	-	-	-	+	+	+	+	-	-	-	+	-	+	-	-	+	+	+	+	+	-
	Y31	4.06±0.10ab				+	+	+	-	-	-	-	-	+	-	-	N	+	+	+	-	N	+	+	+	+	+	+	-	-	-	+	+	+	+	-	-	-	+	-	+	-	-	N	+	+	+	+	-
	Y46	2.52±0.19f				+	+	+	-	-	-	-	-	+	-	-	-	+	+	+	-	+	+	+	+	+	+	+	-	-	-	+	+	+	+	-	-	-	+	-	+	-	-	N	+	+	+	+	-
	Y49	3.84±0.17abcd				+	+	+	-	-	-	-	-	+	-	-	-	+	+	+	-	+	+	+	+	+	+	+	-	-	-	+	+	+	+	-	-	-	+	-	+	-	-	+	+	+	+	+	-
	Y52	3.64±0.16abcde				+	+	+	-	-	-	-	+	+	-	-	-	+	+	+	-	+	+	+	+	+	+	+	-	-	-	+	+	+	+	-	-	-	+	-	+	-	-	-	+	+	+	+	-
	Y60	3.57±0.22abcde				+	+	+	-	-	-	-	-	+	-	-	-	+	+	+	-	+	+	+	+	+	+	+	-	-	-	+	+	+	+	-	-	-	+	-	+	-	-	+	+	+	+	+	-
	Y62	3.84±0.18abcd				+	+	+	-	-	-	-	-	+	-	-	-	+	+	+	-	-	+	+	+	+	+	+	-	-	-	+	+	+	+	-	-	-	+	-	+	-	-	+	+	+	+	+	-
	Y64	3.25±0.08de				+	+	+	-	-	-	-	-	+	-	-	+	+	+	+	-	+	+	+	+	+	+	+	-	-	-	+	+	+	+	-	-	-	+	-	+	-	-	+	+	+	+	+	-
	Y65	3.76±0.20abcde				+	+	+	-	-	-	-	-	+	-	-	-	+	+	+	-	+	+	+	+	+	+	+	-	-	-	+	+	+	+	-	-	-	+	-	+	-	-	+	+	+	+	+	-
	S2	0.24±0.08h				+	+	+	-	-	-	-	-	+	-	-	+	+	+	+	-	-	-	+	-	+	+	+	-	-	-	+	+	+	+	-	-	-	+	-	+	-	-	+	+	+	+	+	-
	B6	3.19±0.176de				+	+	+	-	-	-	-	+	+	-	-	-	+	+	+	-	+	+	+	+	+	+	+	-	-	-	+	+	+	+	-	-	-	+	-	+	-	-	+	+	+	+	+	-
Pcc	Y16	3.74±0.20abcde	3.62	3.13~3.83		+	+	+	-	-	-	-	-	+	-	-	-	+	N	+	-	+	+	+	+	+	+	+	-	-	-	+	+	+	+	-	-	-	+	-	+	-	-	-	+	+	+	+	-
	Y39	3.80±0.34abcd				+	+	+	-	-	-	-	-	+	-	-	-	+	-	+	-	+	+	+	+	+	+	+	-	-	-	+	+	+	+	-	-	-	+	-	+	-	-	+	+	+	+	+	-
	Y57	3.13±0.37e				+	+	+	-	-	-	-	-	+	N	-	-	+	-	+	-	+	+	+	+	+	+	+	-	-	-	+	+	+	+	-	-	-	+	-	+	-	-	-	+	+	+	+	-
	B2	3.59±0.09abcde				+	+	+	-	-	-	-	-	+	N	-	-	+	-	+	-	+	+	+	+	+	+	+	-	-	-	+	+	+	+	-	-	-	+	-	+	-	-	-	+	+	+	+	-
	B5	3.83±0.15abcd				+	+	+	-	+	-	-	-	+	-	-	-	+	-	+	-	+	+	+	+	+	+	+	-	-	-	+	+	+	+	-	-	-	+	-	+	-	-	-	+	+	+	+	-
Pco	BCS7	3.70±0.23abcde	3.72	1.19~4.20		+	+	+	+	+	+	+	+	+	-	-	-	+	N	+	-	+	+	+	+	+	+	+	-	-	-	+	+	+	+	-	-	-	-	-	+	+	+	+	+	+	+	+	-
	Q3	3.98±0.10abc				+	+	+	+	+	+	+	+	+	-	-	-	+	+	+	-	+	+	+	+	+	+	+	-	-	-	+	+	+	+	-	-	-	-	-	+	+	+	+	+	+	+	+	-
	Q32	4.20±0.07a				+	+	+	+	+	+	+	+	+	N	-	-	+	+	+	-	-	+	+	+	+	+	+	-	-	-	+	+	+	+	-	-	-	-	-	+	+	+	+	+	+	+	+	-
	Q40	3.79±0.14abcd				+	+	+	+	+	+	+	+	+	N	-	-	+	+	+	-	+	+	+	+	+	+	+	-	-	-	+	+	+	+	-	-	-	-	-	+	+	+	+	+	+	+	+	-
	Q47	1.19±0.05g				+	+	+	+	+	+	+	+	+	N	-	-	+	+	+	-	+	+	+	+	+	+	+	-	-	-	+	+	+	+	-	-	-	-	-	+	+	+	N	+	+	+	+	-
	Q106	4.00±0.08abc				+	+	+	+	+	+	+	+	+	+	-	-	+	+	+	-	+	+	+	+	+	+	+	-	-	-	+	+	+	+	-	-	-	-	-	+	+	+	N	+	+	+	+	-
	Q115	4.00±0.32abc				+	+	+	+	+	+	+	+	+	-	-	-	+	+	+	-	+	+	+	+	+	+	+	-	-	-	+	+	+	+	-	-	-	-	-	+	+	+	N	+	+	+	+	-
	Q142	4.03±0.09abc				+	+	+	+	+	+	+	+	+	-	-	-	+	+	+	-	+	+	+	+	+	+	+	-	-	-	+	+	+	+	-	-	-	-	-	+	+	+	+	+	+	+	+	-
	Q166	4.07±0.03ab				+	+	+	+	+	+	+	+	+	-	-	-	+	+	+	-	+	+	+	+	+	+	+	-	-	-	+	+	+	+	-	-	-	-	-	+	+	+	-	+	+	+	+	-
	T4	3.54±0.26abcde				+	+	+	+	+	+	+	+	+	-	-	-	+	+	+	-	+	+	+	+	+	+	+	-	-	-	+	+	+	+	-	-	-	-	-	+	+	+	N	+	+	+	+	-
	T5	3.83±0.28abcd				+	+	+	+	+	+	+	+	+	N	-	-	+	N	+	-	+	+	+	+	+	+	+	-	-	-	+	+	+	+	-	-	-	-	-	+	+	+	+	+	+	+	+	-
	S6	4.06±0.19ab				+	+	+	+	+	+	+	-	+	-	-	-	+	+	+	-	+	+	+	+	+	+	+	-	-	-	+	W	+	+	-	-	-	-	-	+	+	+	-	+	+	+	+	-
	S6-2	4.00±0.28abc				+	+	+	+	+	+	+	+	+	-	-	-	+	-	+	-	+	+	+	+	+	+	+	-	-	-	+	+	+	+	-	-	-	-	-	+	+	+	N	+	+	+	+	-
Note: Pcc, P. carotovorum subsp. carotovorum; Pcb, P. carotovorum subsp. brasiliense; Pco, P. carotovorum subsp. odoriferum; +: positive；-: negative; W: weakly positive; N: unstable; Values are means from three experiments with three replicate petioles per strain per experiment. a-h: The different superscript letters indicates significant difference (P ≤0.05，Duncan).
[truncated: 58 more columns]

## Sheet: Table S2
	Table S2. Selected phenotypic characteristics of Pectobacterium carotovorum subsp. brasiliense, P. carotovorum subsp. carotovorum and P. carotovorum subsp. odoriferum.
	Tests	Number of strains positive in this study			Type and reference strainsa
		Pcb (n=14)	Pcc (n=5)	Pco (n=13)	Pcc	Pco	Pa
	Growth at 37°C	14	5	13	+	+	-
	Production of reducing substances from sucrose	2	0	12	-	+	+
	Acid produced from
	α-methyl glucoside	0	0	13	-	+	+
	D-arabitol	0	1	13	-	+	-
	Sorbitol	0	0	13	-	+	-
	Palatinose	0	0	13	-	+	+
	Utilization of:
	Cellobiose	14	5	13	+	+	+
	Sucrose	14	5	13	+	+	+
	β-Methyl-D-glucoside	14	5	13	+	+	+
	N-acetyl-D-glucosamine	14	5	13	+	+	+
	α-D-glucose	14	5	13	+	+	+
	D-fructose	14	5	13	+	+	+
	D-mannitol	14	5	13	+	+	+
	Glycerol	14	5	13	+	+	+
	D-saccharic acid	14	5	13	+	+	+
	L-aspartic acid	14	5	12	+	+	+
	Gentiobiose	14	0	10	+	+	+
	D-melibiose	13	5	13	+	+	+
	D-mannose	13	5	12	+	+	+
	D-raffinose	12	5	13	+	+	+
	Myo-inositol	11	1	6	+	+	+
	Bromo-succinic acid	6	1	2	+	+	+
	Methyl pyruvate	6	0	7	+	+	+
	D-arabitol	0	0	13	-	+	-
	Sorbitol	0	0	13	-	+	-
	Propionic acid	0	0	0	-	-	-
	L-alanine	0	0	0	-	-	-
	Glucuronamide	0	0	0	-	-	-
	α_x000D_-Keto-glutaric acid	0	0	0	-	-	-
	D-Maltose	0	0	0	-	-	-
	D-serine	0	0	0	-	-	-
	Tween 40	0	0	0	-	+	+
	L-histidine	0	0	0	-	-	-
	L-pyroglutamic acid	0	0	0	-	-	-
	Quinic acid	0	0	0	-	-	-
Note: Pcc, P. carotovorum subsp. carotovorum; Pcb, P. carotovorum subsp. brasiliense; Pco, P. carotovorum subsp. odoriferum. n, number of the strains tested. Numbers indicate the number of strains that tested positive for each subspecies.	Note: Pcc, P. carotovorum subsp. carotovorum; Pcb, P. carotovorum subsp. brasiliense; Pco, P. carotovorum subsp. odoriferum; Pa, P. atrosepticum. n, number of genomes tested. Numbers indicate the number of genomes that tested positive; +: positive; -: negative; aType and reference strains: data adapted from Sareh et al. (2011), Nabhan et al. (2013), Oskiera et al. (2017), and Perombelon & van der…

## Sheet: Table S3
Table S3. Eighty-four Pectobacterium genomes used in this study, with accession number, host origin and location information.
Verified Species/Subspecies	Strain	Accession Number	Host	Geographic origin	Year of isolation
P. carotovorum subsp. brasiliense	BC1	CP009769	Brassica rapa subsp. pekinensis	Tongzhou district, Beijing, China	2002
	Y3	JUJM00000000	Brassica rapa subsp. chinensis	Tongzhou district, Beijing, China	2013
	Y21	JUJJ00000000	Brassica rapa subsp. chinensis	Daxing district, Beijing, China	2013
	Y29	JUJK00000000	Brassica rapa subsp. chinensis	Daxing district, Beijing, China	2013
	Y31	JUJL00000000	Brassica rapa subsp. chinensis	Tongzhou district, Beijing, China	2013
	Y46	JUJH00000000	Brassica rapa subsp. chinensis	Daxing district, Beijing, China	2013
	Y49	JUJB00000000	Brassica rapa subsp. chinensis	Daxing district, Beijing, China	2013
	Y52	JUJC00000000	Brassica rapa subsp. chinensis	Daxing district, Beijing, China	2013
	Y60	JUJP00000000	Brassica rapa subsp. chinensis	Daxing district, Beijing, China	2013
	Y62	JUJD00000000	Brassica rapa subsp. chinensis	Daxing district, Beijing, China	2013
	Y64	JUJE00000000	Brassica rapa subsp. chinensis	Daxing district, Beijing, China	2013
	Y65	JUJN00000000	Brassica rapa subsp. chinensis	Daxing district, Beijing, China	2013
	S2	JUJF00000000	Brassica rapa subsp. pekinensis	Shunyi district, Beijing, China	2007
	B6	JUJT00000000	Brassica rapa subsp. pekinensis	Daxing district, Beijing, China	2013
	PBR1692T=LMG 21371T	NZ_ABVX00000000=NZ_JQOE00000000	Solanum tuberosum	Brazil	1999
	PCC21	CP003776	Brassica rapa subsp. pekinensis	Korea	-
	SX309	CP020350	Cucumis sativus	China	2015
	BZA12	CP024780	Cucumis sativus	China	2015
	LMG 21372	NZ_JQOD00000000	Solanum tuberosum	Brazil	1999
	ICMP 19477	NZ_ALIU00000000	Solanum tuberosum	New Zealand	2004
	PcbHPI01	NZ_LKKQ00000000	Cucumis sativus	South Africa	2012
	F157	NZ_PJDL00000000	Solanum tuberosum	Russia	2015
	F152	NZ_PJDM00000000	Solanum tuberosum	Russia	2014
	CFIA1009	NZ_JPSN00000000	Solanum tuberosum	Canada	2008
	CFIA1001	NZ_JPSM00000000	Solanum tuberosum	Canada	2007
	ATCC 39048	NZ_QHMC00000000	-	The United States	1981
	BD255	NZ_LGRF00000000	Solanum tuberosum	South Africa	2011
	CFIA1033	NZ_JPSO00000000	Solanum tuberosum	Canada	2009
P. carotovorum subsp. carotovorum	Y16	JUJO00000000	Brassica rapa subsp. chinensis	Daxing district, Beijing, China	2013
	Y39	JUJQ00000000	Brassica rapa subsp. chinensis	Tongzhou district, Beijing, China	2013
	Y57	JUJG00000000	Brassica rapa subsp. chinensis	Daxing district, Beijing, China	2013
	B2	JUJR00000000	Brassica rapa subsp. pekinensis	Tongzhou district, Beijing, China	2013
	B5	JUJS00000000	Brassica rapa subsp. pekinensis	Tongzhou district, Beijing, China	2013
	NCPPB 312T=ICMP 5702T=DSM 30168T	NZ_JQHJ00000000=NZ_AODT00000000=NZ_FQWI00000000	Solanum tuberosum	Denmark	1952
	WPP14	ABVY00000000	Solanum tuberosum	The United States	2001
P. carotovorum subsp. odoriferum	BCS7	CP009678	Brassica rapa subsp. pekinensis	Shunyi district, Beijing, China	2007
	Q3	MTAG00000000	Apium graveolens	Fangshan district, Beijing, China	2014
	Q32	MTAI00000000	Apium graveolens	Tongzhou district, Beijing, China	2014
	Q40	MTAH00000000	Apium graveolens	Tongzhou district, Beijing, China	2014
	Q47	MTAJ00000000	Apium graveolens	Tongzhou district, Beijing, China	2014
	Q106	MTAK00000000	Apium graveolens	Huairou district, Beijing, China	2014
	Q115	MTAL00000000	Apium graveolens	Daxing district, Beijing, China	2014
	Q142	MTAO00000000	Apium graveolens	Daxing district, Beijing, China	2014
	Q166	MTAP00000000	Apium graveolens	Daxing district, Beijing, China	2014
	T4	MTAN00000000	Brassica rapa subsp. pekinensis	Tongzhou district, Beijing, China	2010
	T5	MTAR00000000	Brassica rapa subsp. pekinensis	Tongzhou district, Beijing, China	2010
	S6	MTAQ00000000	Brassica rapa subsp. pekinensis	Shunyi district, Beijing, China	2010
	S6-2	MTAM00000000	Brassica rapa subsp. pekinensis	Shunyi district, Beijing, China	2010
	NCPPB 3839T	NZ_JQOG00000000	Cichorium intybus	France	1979
	NCPPB3841	NZ_JQOF00000000	Cichorium intybus	France	1979
P. carotovorum subsp. actinidiae	KKH3T	NZ_JRMH00000000	Actinidia	Korea	2006
	ICMP 19972	NZ_MPUJ00000000	Actinidia	Korea	-
	ICMP 19971	NZ_MPUI00000000	Actinidia	Korea	-
P. parmentieri	RNS08.42.1AT	CP015749	Solanum tuberosum	France	2008
	SCC3193	CP003415	Solanum tuberosum	Finland	1987
	WPP163	CP001790	Solanum tuberosum	The United States	2004
	CFIA1002	JENG00000000	Solanum tuberosum	Canada	2007
	PB20	NZ_PDDJ00000000	Sewage water at the washing station of potato storage facility	Russia	2014
	SS90	NZ_QESW00000000	Solanum tuberosum	Pakistan	2017
P. atrosepticum	NCPPB 549T=ICMP 1526T	NZ_JQHK00000000=ALIV01000000	Solanum tuberosum	Scotland	1957
	36A	CP024956	Solanum tuberosum	Belarus	1978
	CFBP 6276	ASAB00000000	Solanum tuberosum	France	1999
	NCPPB 3404	NZ_JQHO00000000	Solanum tuberosum	Canada	1977
	PB72	NZ_PDDK00000000	Solanum tuberosum	Russia	2014
	SS26	NZ_QESY00000000	Solanum tuberosum	Pakistan	2016
	SCRI1043	BX950851	Solanum tuberosum	Scotland	1985
	21A	CP009125	Solanum tuberosum	Belarus	1978
	JG10-08	CP007744	Solanum tuberosum	China	2010
Candidatus P. maceratum	SCC1T	CP021894	Solanum tuberosum	Finland	1982
	F018	PDVV00000000	Brassica oleracea	Russia	1947
	F131	PDVW01000000	Solanum tuberosum	Russia	1993
	F135	PDVX00000000	Solanum tuberosum	Russia	2012
	PB69	PDVY00000000	Solanum tuberosum	Russia	2012
	3-2	CP024842	Solanum tuberosum	Belarus	1979
	Ecc71	NZ_MWOH00000000	Solanum tuberosum	Netherlands	1960
	PB70	PDVZ01000000	Solanum tuberosum	Russia	2012
P. polaris	NIBIO1006T	CP017481	Solanum tuberosum	Norway	2010
	NIBIO1392	CP017482	Solanum tuberosum	Norway	2013
	NCPPB 3395	QHN00000000	Solanum tuberosum	Netherlands	1985
	SS28	QESX00000000	Solanum tuberosum	Pakistan	2017
Dickeya zeae	Ech 586	CP001836	Philodendron	The United States	-
Dickeya dadantii	3937	CP002038	Saintpaulia ionantha	France	1977
Dickeya paradisiaca	Ech703	CP001654	Solanum tuberosum	Australia	-
Note: Thirty-two strains with bold black font were the newly sequenced in this study and their detailed location information was given. The different sequenced genomes of the type strains with several synonymous strain numbers were used in the analysis.

## Sheet: Table S4
Table S4.The general genomic features of the 84 Pectobacterium genomes.
Species/Subspecies	Strain	Accession Number	Genome size (bp)	CDS	GC%	tRNA	LTR	TR	Minisatellite DNA
P. carotovorum subsp. brasiliense	BC1	CP009769	4920350	4868	51.84	77	79	186	159
	Y3	JUJM00000000	4864267	4306	52.05	66	80	169	149
	Y21	JUJJ00000000	4851655	4336	52.11	65	85	182	155
	Y29	JUJK00000000	4835244	4372	51.84	67	78	183	154
	Y31	JUJL00000000	4982216	4337	51.95	66	79	182	157
	Y46	JUJH00000000	4773609	4317	52.01	65	76	176	146
	Y49	JUJB00000000	4710507	4300	51.96	68	89	190	161
	Y52	JUJC00000000	4885206	4314	52.18	58	82	181	158
	Y60	JUJP00000000	4869972	4339	51.99	66	75	193	168
	Y62	JUJD00000000	4889732	4350	52.02	69	71	196	164
	Y64	JUJE00000000	4851353	4280	52.17	64	76	190	165
	Y65	JUJN00000000	4782211	4322	51.99	67	67	185	164
	S2	JUJF00000000	4847003	4440	51.96	68	87	186	158
	B6	JUJT00000000	4760954	4338	52.02	66	66	189	164
	PCC21	CP003776	4842771	4263	52.18	76	69	185	166
	SX309	CP020350	4966299	4252	52.18	76	110	187	161
	BZA12	CP024780	4924809	4251	51.98	76	111	193	159
	PBR1692T	NZ_ABVX00000000	4918574	4099	51.91	65	137	185	152
	LMG 21371T	NZ_JQOE00000000	4831535	4163	52.12	70	111	184	143
	LMG 21372	NZ_JQOD00000000	4926602	4299	52.15	72	91	200	166
	ICMP 19477	NZ_ALIU00000000	4979055	4298	52.11	67	93	155	135
	PcbHPI01	NZ_LKKQ00000000	4815892	4169	52.15	72	98	157	131
	F157	NZ_PJDL00000000	4863659	4245	51.86	69	95	182	161
	F152	NZ_PJDM00000000	4765091	4212	51.86	69	105	192	167
	CFIA1009	NZ_JPSN00000000	4757978	4080	52.15	68	88	196	163
	CFIA1001	NZ_JPSM00000000	4765951	4176	52.09	69	97	182	156
	BD255	NZ_LGRF00000000	4820279	4169	51.99	69	85	162	136
	ATCC 39048	NZ_QHMC00000000	4637928	4092	51.98	68	97	172	150
	CFIA1033	NZ_JPSO00000000	4706268	4042	51.25	69	115	202	142
P. carotovorum subsp. carotovorum	Y16	JUJO00000000	4808475	4324	50.97	69	77	192	171
	Y39	JUJQ00000000	4842439	4475	52.16	69	61	196	162
	Y57	JUJG00000000	4941644	4470	51.93	68	73	173	156
	B2	JUJR00000000	4754796	4328	51.97	65	56	184	164
	B5	JUJS00000000	4852696	4380	52.18	70	57	180	158
	NCPPB 312T	NZ_JQHJ00000000	4764922	4200	51.91	69	101	190	166
	ICMP 5702T	NZ_AODT00000000	4774457	4194	51.9	72	98	241	172
	DSM 30168T	NZ_FQWI00000000	4759459	4195	51.9	66	97	184	161
	WPP14	ABVY00000000	4823187	3769	52	50	134	182	169
P. carotovorum subsp. odoriferum	BCS7	CP009678	4933575	3855	51.75	77	95	138	119
	Q3	MTAG00000000	4972249	4602	51.47	66	79	152	115
	Q32	MTAI00000000	5050900	4498	51.36	67	83	157	129
	Q40	MTAH00000000	5144582	4703	51.27	68	77	158	126
	Q47	MTAJ00000000	4922397	4463	51.57	66	82	151	126
	Q106	MTAK00000000	5058220	4569	51.5	68	75	151	124
	Q115	MTAL00000000	5085540	4606	51.35	66	80	158	129
	Q142	MTAO00000000	5083832	4603	51.35	65	80	156	128
	Q166	MTAP00000000	5086265	4606	51.36	65	80	154	127
	T4	MTAN00000000	5061459	4653	51.36	65	77	150	129
	T5	MTAR00000000	5129710	4678	51.29	66	71	158	126
	S6	MTAQ00000000	4867089	4425	51.7	65	71	140	120
	S6-2	MTAM00000000	4869321	4434	51.7	66	73	145	119
	NCPPB 3841	NZ_JQOF00000000	5472601	4816	51.49	78	122	181	143
	NCPPB 3839T	NZ_JQOG00000000	5066211	4408	51.64	71	113	155	128
P. carotovorum subsp. actinidiae	ICMP 19972	NZ_MPUJ00000000	4886946	4134	51.53	65	113	104	86
	ICMP 19971	NZ_MPUI00000000	4891911	4115	51.53	70	126	101	84
	KKH3T	NZ_JRMH00000000	4922167	4151	51.54	76	116	105	88
P. parmentieri	SCC3193	CP003415	5164411	4705	50.37	77	141	128	100
	WPP163	CP001790	5063892	4437	50.48	75	134	128	94
	RNS08.42.1AT	CP015749	5030841	4394	50.39	77	132	130	99
	CFIA1002	JENG00000000	5008535	4387	50.59	73	135	135	100
	PB20	NZ_PDDJ00000000	4822743	4220	50.54	65	147	131	100
	SS90	NZ_QESW00000000	4917173	4366	50.48	62	139	125	98
P. atrosepticum	36A	CP024956	4965575	4270	51.08	76	138	158	132
	CFBP 6276	ASAB00000000	4860869	4159	51.08	76	139	142	124
	NCPPB 3404	NZ_JQHO00000000	4898736	4199	51.04	72	137	155	127
	NCPPB 549T	NZ_JQHK00000000	5104595	4454	50.92	71	137	165	141
	ICMP 1526T	ALIV01000000	4869384	4216	50.87	68	141	157	133
	PB72	NZ_PDDK00000000	4985525	4339	51.06	70	139	149	127
	SS26	NZ_QESY00000000	4927512	4265	50.98	60	137	146	128
	SCRI1043	BX950851	5064019	4472	50.97	76	125	151	127
	21A	CP009125	4991806	4360	51.13	77	153	159	135
	JG10-08	CP007744	5004926	4254	51.15	77	157	173	140
Candidatus P.maceratum	SCC1T	CP021894	4974798	4340	51.85	77	107	176	150
	F018	PDVV00000000	4911663	4286	51.86	61	94	196	176
	F131	PDVW01000000	4786484	4134	52.05	73	88	163	148
	F135	PDVX00000000	4891351	4244	52	69	101	189	167
	PB69	PDVY00000000	4993011	4338	51.82	70	86	187	162
	Ecc71	NZ_MWOH00000000	4925135	4303	51.92	70	88	187	165
	3-2	CP024842	4975878	4312	51.78	78	103	191	160
	PB70	PDVZ01000000	4992983	4336	51.82	70	83	187	162
P. polaris	NIBIO1392	CP017482	5008416	4220	51.99	77	100	230	203
	NIBIO1006T	CP017481	4826824	4055	52.03	77	109	208	187
	NCPPB 3395	QHN00000000	4574142	3889	51.04	69	109	184	155
	SS28	QESX00000000	4722413	4162	51.88	59	96	237	208
D. zeae	Ech 586	CP001836	4818394	4144	53.63	76	63	271	247
D. dadantii	3937	CP002038	4922802	4549	56.29	75	29	466	448
D. paradisiaca	Ech703	CP001654	4679450	3970	55.01	74	48	206	175
Note: GC, the GC content percent; CDS, coding sequences; LTR, long terminal repeats; TR, tandem repeats.

## Sheet: Table S5
Table S5.The CRISPR-Cas systems identified in the 84 Pectobacterium genomes.
Species/Subspecies	Strains	Gene ID	DR/Spacer	Sequence start	Sequence end	DR/Spacer sequence	Type of CRISPR-Cas
P. atrosepticum	21A		DR	4032570	4032597	TTTCTAAGCTGCCTGTACGGCAGTGAAC	I-F type of CRISPR-Cas system
			Spacer	4032598	4032630	GTGAGGCTTCCTTTTTATGCACCTTCTGTCTGT
			DR	4032631	4032658	TTTCTAAGCTGCCTGTACGGCAGTGAAC
			Spacer	4032659	4032690	CGTCCGCCTCGGGGTTGCTCTGTACTACGCTT
			DR	4032691	4032719	TTTCTAAGCTGCCTGTACGGCAGTGAAC
			DR	4032809	4032836	TTTCTAAGCTGCCTGTACGGCAGTGAAC
			Spacer	4032837	4032868	ACGCTATCCACTATGAACGACATTAGAAGTTT
			DR	4032869	4032896	TTTCTAAGCTGCCTGTACGGCAGTGAAC
			Spacer	4032897	4032928	TTATTTAATTAGTTTTGCGGCGTACTCAATAA
			DR	4032929	4032956	TTTCTAAGCTGCCTGTACGGCAGTGAAC
			Spacer	4032957	4032988	AACTGAATAAACTCGACTCAACGCAAGATGCA
			DR	4032989	4033016	TTTCTAAGCTGCCTGTACGGCAGTGAAC
			Spacer	4033017	4033049	TAGTTGACGCGCAGATAACGCAGAACACCCTGC
			DR	4033050	4033077	TTTCTAAGCTGCCTGTACGGCAGTGAAC
			Spacer	4033078	4033110	TAAGGCCATGTATGCGTGGTCTTTGGCTTATCA
			DR	4033111	4033138	TTTCTAAGCTGCCTGTACGGCAGTGAAC
			Spacer	4033139	4033170	AAATCAGCCAGCAACTCATCAGGGTTTACCTC
			DR	4033171	4033198	TTTCTAAGCTGCCTGTACGGCAGTGAAC
			Spacer	4033199	4033230	AAGTACCTTCCAGTATCGATCGAGCTTCAACA
			DR	4033231	4033258	TTTCTAAGCTGCCTGTACGGCAGTGAAC
			Spacer	4033259	4033291	TTATGACCTTGCGGACGTGCAGCGATCATTTCA
			DR	4033292	4033319	TTTCTAAGCTGCCTGTACGGCAGTGAAC
		GZ59_37170	cas1	4033582	4034595
		GZ59_37180	cas2-cas3	4034592	4037888
		GZ59_37190	csy1	4038254	4039585
		GZ59_37200	csy2	4039582	4040514
		GZ59_37210	csy3	4040528	4041541
		GZ59_37220	cas6f	4041551	4042105
			DR	4042235	4042262	GTTCACTGCCGTACAGGCAGCTTAGAAA
			Spacer	4042263	4042294	TTTCAGTTCAAACAGGCCTTGCCAGCAGTTGA
			DR	4042295	4042322	GTTCACTGCCGTACAGGCAGCTTAGAAA
			Spacer	4042323	4042354	TGATTGAAGTCGGCTTTCTGAGGCGTAATGTT
			DR	4042355	4042382	GTTCACTGCCGTACAGGCAGCTTAGAAA
			Spacer	4042383	4042414	CATGCACCTTGGTTCAGATCAGCTTTTTGCGT
			DR	4042415	4042443	GTTCACTGCCGTACAGGCAGCTTAGAAA
			DR	4043420	4043447	GTTCACTGCCGTACAGGCAGCTTAGAAA
			Spacer	4043448	4043479	AGCTCCGACCGACATGCGCTTAAAGGCGGCGA
			DR	4043480	4043507	GTTCACTGCCGTACAGGCAGCTTAGAAA
			Spacer	4043508	4043540	ATGCAGATATTGTAACTAAGCATCATATTGCAT
			DR	4043541	4043568	GTTCACTGCCGTACAGGCAGCTTAGAAA
			Spacer	4043569	4043600	TGTAGGCCATATAACAAATACTCAAAGATAAC
			DR	4043601	4043628	GTTCACTGCCGTACAGGCAGCTTAGAAA
			Spacer	4043629	4043660	TTGCGATTGGCACCGTTAACCGCTCAGTGACC
			DR	4043661	4043688	GTTCACTGCCGTACAGGCAGCTTAGAAA
			Spacer	4043689	4043720	TCCAGTACTCAGGATCGTGTTGGTACGATAAA
			DR	4043721	4043748	GTTCACTGCCGTACAGGCAGCTTAGAAA
			Spacer	4043749	4043780	AGTTCTGACACTCGTTAAACGTCATAACGCGC
			DR	4043781	4043808	GTTCACTGCCGTACAGGCAGCTTAGAAA
			Spacer	4043809	4043840	GAAATATCCACCTGGACACTGTCCATAAAGAA
			DR	4043841	4043868	GTTCACTGCCGTACAGGCAGCTTAGAAA
			Spacer	4043869	4043900	ACGACGGATAGTCTCTGTCTGACGAACGCAAC
			DR	4043901	4043928	GTTCACTGCCGTACAGGCAGCTTAGAAA
			Spacer	4043929	4043960	GCCCTGAAAAAAATGGGTTGTGATGACCATGC
			DR	4043961	4043988	GTTCACTGCCGTACAGGCAGCTTAGAAA
	JG10-08		DR	4078168	4078195	TTTCTAAGCTGCCTGTACGGCAGTGAAC
			Spacer	4078196	4078228	GTGAGGCTTCCTTTTTATGCACCTTCTGTCTGT
			DR	4078229	4078256	TTTCTAAGCTGCCTGTACGGCAGTGAAC
			Spacer	4078257	4078288	CGTCCGCCTCGGGGTTGCTCTGTACTACGCTT
			DR	4078289	4078317	TTTCTAAGCTGCCTGTACGGCAGTGAAC
			DR	4078407	4078434	TTTCTAAGCTGCCTGTACGGCAGTGAAC
			Spacer	4078435	4078466	ACGCTATCCACTATGAACGACATTAGAAGTTT
			DR	4078467	4078494	TTTCTAAGCTGCCTGTACGGCAGTGAAC
			Spacer	4078495	4078526	TTATTTAATTAGTTTTGCGGCGTACTCAATAA
			DR	4078527	4078554	TTTCTAAGCTGCCTGTACGGCAGTGAAC
			Spacer	4078555	4078586	AACTGAATAAACTCGACTCAACGCAAGATGCA
			DR	4078587	4078614	TTTCTAAGCTGCCTGTACGGCAGTGAAC
			Spacer	4078615	4078647	TAGTTGACGCGCAGATAACGCAGAACACCCTGC
			DR	4078648	4078675	TTTCTAAGCTGCCTGTACGGCAGTGAAC
			Spacer	4078676	4078708	TAAGGCCATGTATGCGTGGTCTTTGGCTTATCA
			DR	4078709	4078736	TTTCTAAGCTGCCTGTACGGCAGTGAAC
			Spacer	4078737	4078768	AAATCAGCCAGCAACTCATCAGGGTTTACCTC
			DR	4078769	4078796	TTTCTAAGCTGCCTGTACGGCAGTGAAC
			Spacer	4078797	4078828	AAGTACCTTCCAGTATCGATCGAGCTTCAACA
			DR	4078829	4078856	TTTCTAAGCTGCCTGTACGGCAGTGAAC
			Spacer	4078857	4078889	TTATGACCTTGCGGACGTGCAGCGATCATTTCA
			DR	4078890	4078917	TTTCTAAGCTGCCTGTACGGCAGTGAAC
		EV46_18265	cas1	4079213	4080193
		EV46_18270	cas2-cas3	4080190	4083486
		EV46_18275	csy1	4083852	4085183
		EV46_18280	csy2	4085180	4086112
		EV46_18285	csy3	4086126	4087139
		EV46_18290	cas6f	4087149	4087703
			DR	4087833	4087860	GTTCACTGCCGTACAGGCAGCTTAGAAA
			Spacer	4087861	4087892	TTTCAGTTCAAACAGGCCTTGCCAGCAGTTGA
			DR	4087893	4087920	GTTCACTGCCGTACAGGCAGCTTAGAAA
			Spacer	4087921	4087952	TGATTGAAGTCGGCTTTCTGAGGCGTAATGTT
			DR	4087953	4087980	GTTCACTGCCGTACAGGCAGCTTAGAAA
			Spacer	4087981	4088012	CATGCACCTTGGTTCAGATCAGCTTTTTGCGT
			DR	4088013	4088041	GTTCACTGCCGTACAGGCAGCTTAGAAA
			DR	4089018	4089045	GTTCACTGCCGTACAGGCAGCTTAGAAA
			Spacer	4089046	4089077	AGCTCCGACCGACATGCGCTTAAAGGCGGCGA
			DR	4089078	4089105	GTTCACTGCCGTACAGGCAGCTTAGAAA
			Spacer	4089106	4089138	ATGCAGATATTGTAACTAAGCATCATATTGCAT
			DR	4089139	4089166	GTTCACTGCCGTACAGGCAGCTTAGAAA
			Spacer	4089167	4089198	TGTAGGCCATATAACAAATACTCAAAGATAAC
			DR	4089199	4089226	GTTCACTGCCGTACAGGCAGCTTAGAAA
			Spacer	4089227	4089258	TTGCGATTGGCACCGTTAACCGCTCAGTGACC
			DR	4089259	4089286	GTTCACTGCCGTACAGGCAGCTTAGAAA
			Spacer	4089287	4089318	TCCAGTACTCAGGATCGTGTTGGTACGATAAA
			DR	4089319	4089346	GTTCACTGCCGTACAGGCAGCTTAGAAA
			Spacer	4089347	4089378	AGTTCTGACACTCGTTAAACGTCATAACGCGC
			DR	4089379	4089406	GTTCACTGCCGTACAGGCAGCTTAGAAA
			Spacer	4089407	4089438	GAAATATCCACCTGGACACTGTCCATAAAGAA
			DR	4089439	4089466	GTTCACTGCCGTACAGGCAGCTTAGAAA
			Spacer	4089467	4089498	ACGACGGATAGTCTCTGTCTGACGAACGCAAC
			DR	4089499	4089526	GTTCACTGCCGTACAGGCAGCTTAGAAA
			Spacer	4089527	4089558	GCCCTGAAAAAAATGGGTTGTGATGACCATGC
			DR	4089559	4089586	GTTCACTGCCGTACAGGCAGCTTAGAAA
	SCRI1043		DR	4124152	4124179	TTTCTAAGCTGCCTGTACGGCAGTGAAC
			Spacer	4124180	4124212	GGGTTGCCTCGGCCTGAACAGCGATCTCGCGTG
			DR	4124213	4124240	TTTCTAAGCTGCCTGTACGGCAGTGAAC
			Spacer	4124241	4124272	TTGAAATTAGTGACGTGAGCAGAATCGTAAAC
			DR	4124273	4124300	TTTCTAAGCTGCCTGTACGGCAGTGAAC
			Spacer	4124301	4124332	CGATACTCGGATACGCTCCCAGACCTTATCGA
			DR	4124333	4124360	TTTCTAAGCTGCCTGTACGGCAGTGAAC
			Spacer	4124361	4124392	AACACGCCGCGCGATTTTGTCCACAATGCGCA
			DR	4124393	4124420	TTTCTAAGCTGCCTGTACGGCAGTGAAC
			Spacer	4124421	4124452	TGTCGAGCGCTGATTCGTCGGTCACTGGATAC
			DR	4124453	4124480	TTTCTAAGCTGCCTGTACGGCAGTGAAC
			Spacer	4124481	4124512	TCCATAGTCCTCGGAAGGGACGACGATGTGAC
			DR	4124513	4124540	TTTCTAAGCTGCCTGTACGGCAGTGAAC
			Spacer	4124541	4124572	CATTAATTGACGTCTCTCTATCAATTATCTGT
			DR	4124573	4124600	TTTCTAAGCTGCCTGTACGGCAGTGAAC
			Spacer	4124601	4124632	CCGAGCCTGTATTACAGGTGGTTATGGCGACA
			DR	4124633	4124660	TTTCTAAGCTGCCTGTACGGCAGTGAAC
			Spacer	4124661	4124692	ACGCTTGATATTGCTTATGGCGTGTTAGTTCA
			DR	4124693	4124720	TTTCTAAGCTGCCTGTACGGCAGTGAAC
			Spacer	4124721	4124752	GATCGGCAAAGATAATCAGGCACTCATCACCG
			DR	4124753	4124780	TTTCTAAGCTGCCTGTACGGCAGTGAAC
			Spacer	4124781	4124812	TGAATGAGCCGGCCAATCTATATCACTACACT
			DR	4124813	4124840	TTTCTAAGCTGCCTGTACGGCAGTGAAC
			Spacer	4124841	4124872	GGCGCGTCAGTGAAGTGGATGTATCCGTGCCA
			DR	4124873	4124900	TTTCTAAGCTGCCTGTACGGCAGTGAAC
			Spacer	4124901	4124932	GCGGGGGCTAATGTGTCTGAGGCTGGTAGATC
			DR	4124933	4124960	TTTCTAAGCTGCCTGTACGGCAGTGAAC
			Spacer	4124961	4124992	CCAGACCGCAGCAACTACCAGTTAGCTCAACA
			DR	4124993	4125020	TTTCTAAGCTGCCTGTACGGCAGTGAAC
			Spacer	4125021	4125052	GAGCAATTCGCGCATGAGTTCGCGTCTACGCT
			DR	4125053	4125080	TTTCTAAGCTGCCTGTACGGCAGTGAAC
			Spacer	4125081	4125112	GCGTTAGGCTCGTCGGTGTAGATCAACTTTCC
			DR	4125113	4125140	TTTCTAAGCTGCCTGTACGGCAGTGAAC
			Spacer	4125141	4125172	TCTTTGTAATCACCTGTACGGCTGGCCCACAC
			DR	4125173	4125200	TTTCTAAGCTGCCTGTACGGCAGTGAAC
			Spacer	4125201	4125232	TTACGGACGCAATCTATGTGCCGTGTAACGAT
			DR	4125233	4125260	TTTCTAAGCTGCCTGTACGGCAGTGAAC
			Spacer	4125261	4125292	ACGCTGCGTAAGCTGGCAACCGGTGAGGTGCA
			DR	4125293	4125320	TTTCTAAGCTGCCTGTACGGCAGTGAAC
			Spacer	4125321	4125352	TTTGTCCTTGAGCCTGACCGCTTCCGCCATCG
			DR	4125353	4125380	TTTCTAAGCTGCCTGTACGGCAGTGAAC
			Spacer	4125381	4125412	CTGTCGCAGTATTTGACCCACGACGTGATGCT
			DR	4125413	4125440	TTTCTAAGCTGCCTGTACGGCAGTGAAC
			Spacer	4125441	4125472	AGCTTGCGTTGCTCGTCTGTCAAATTGCGGGT
			DR	4125473	4125500	TTTCTAAGCTGCCTGTACGGCAGTGAAC
			Spacer	4125501	4125532	AGGCGATGGTGTCGTGGTCTGACCCTGCAAAC
			DR	4125533	4125560	TTTCTAAGCTGCCTGTACGGCAGTGAAC
			Spacer	4125561	4125592	AACCGTCGCTCGCTGGCCACTGTACGATTCGC
			DR	4125593	4125620	TTTCTAAGCTGCCTGTACGGCAGTGAAC
			Spacer	4125621	4125652	ACTCTGTTATTCCCCAACTGGCGTATGCCGAG
			DR	4125653	4125680	TTTCTAAGCTGCCTGTACGGCAGTGAAC
			Spacer	4125681	4125712	CCTGACGGCAACGCCGACGCCGATCCGACACA
			DR	4125713	4125740	TTTCTAAGCTGCCTGTACGGCAGTGAAC
			Spacer	4125741	4125772	AATCAATGGCTCAGGGGATTCTACAACCCTAA
			DR	4125773	4125800	TTTCTAAGCTGCCTGTACGGCAGTGAAC
			Spacer	4125801	4125832	GCATCCGTCCAGACCGTATCGATAGTCTCTGC
			DR	4125833	4125860	TTTCTAAGCTGCCTGTACGGCAGTGAAC
		ECA3679	cas1	4126156	4127136
		ECA3680	cas2-cas3	4127133	4130429
		ECA3681	csy1	4130795	4132126
		ECA3682	csy2	4132123	4133055
		ECA3683	csy3	4133069	4134082
		ECA3684	cas6f	4134092	4134646
			DR	4134776	4134803	GTTCACTGCCGTACAGGCAGCTTAGAAA
			Spacer	4134804	4134835	TTTCAGTTCAAACAGGCCTTGCCAGCAGTTGA
			DR	4134836	4134863	GTTCACTGCCGTACAGGCAGCTTAGAAA
			Spacer	4134864	4134895	TGATTGAAGTCGGCTTTCTGAGGCGTAATGTT
			DR	4134896	4134923	GTTCACTGCCGTACAGGCAGCTTAGAAA
			Spacer	4134924	4134955	CATGCACCTTGGTTCAGATCAGCTTTTTGCGT
			DR	4134956	4134984	GTTCACTGCCGTACAGGCAGCTTAGAAA
			DR	4135961	4135988	GTTCACTGCCGTACAGGCAGCTTAGAAA
			Spacer	4135989	4136020	AGCCTGAACCCGTCCGATTATCAAGATGGGAA
			DR	4136021	4136048	GTTCACTGCCGTACAGGCAGCTTAGAAA
			Spacer	4136049	4136080	AGCTCCGACCGACATGCGCTTAAAGGCGGCGA
			DR	4136081	4136108	GTTCACTGCCGTACAGGCAGCTTAGAAA
			Spacer	4136109	4136141	ATGCAGATATTGTAACTAAGCATCATATTGCAT
			DR	4136142	4136169	GTTCACTGCCGTACAGGCAGCTTAGAAA
			Spacer	4136170	4136201	TGTAGGCCATATAACAAATACTCAAAGATAAC
			DR	4136202	4136229	GTTCACTGCCGTACAGGCAGCTTAGAAA
			Spacer	4136230	4136261	TTGCGATTGGCACCGTTAACCGCTCAGTGACC
			DR	4136262	4136289	GTTCACTGCCGTACAGGCAGCTTAGAAA
			Spacer	4136290	4136321	TCCAGTACTCAGGATCGTGTTGGTACGATAAA
			DR	4136322	4136349	GTTCACTGCCGTACAGGCAGCTTAGAAA
			Spacer	4136350	4136381	AGTTCTGACACTCGTTAAACGTCATAACGCGC
			DR	4136382	4136409	GTTCACTGCCGTACAGGCAGCTTAGAAA
			Spacer	4136410	4136441	GAAATATCCACCTGGACACTGTCCATAAAGAA
			DR	4136442	4136469	GTTCACTGCCGTACAGGCAGCTTAGAAA
			Spacer	4136470	4136501	ACGACGGATAGTCTCTGTCTGACGAACGCAAC
			DR	4136502	4136529	GTTCACTGCCGTACAGGCAGCTTAGAAA
			Spacer	4136530	4136561	GCCCTGAAAAAAATGGGTTGTGATGACCATGC
			DR	4136562	4136589	GTTCACTGCCGTACAGGCAGCTTAGAAA
	36A		DR	4065842	4065869	TTTCTAAGCTGCCTGTACGGCAGTGAAC
			Spacer	4065870	4065902	GGGTTGCCTCGGCCTGAACAGCGATCTCGCGTG
			DR	4065903	4065930	TTTCTAAGCTGCCTGTACGGCAGTGAAC
			Spacer	4065931	4065962	TTGAAATTAGTGACGTGAGCAGAATCGTAAAC
			DR	4065963	4065990	TTTCTAAGCTGCCTGTACGGCAGTGAAC
			Spacer	4065991	4066022	CGATACTCGGATACGCTCCCAGACCTTATCGA
			DR	4066023	4066050	TTTCTAAGCTGCCTGTACGGCAGTGAAC
			Spacer	4066051	4066082	AACACGCCGCGCGATTTTGTCCACAATGCGCA
			DR	4066083	4066110	TTTCTAAGCTGCCTGTACGGCAGTGAAC
			Spacer	4066111	4066142	TGTCGAGCGCTGATTCGTCGGTCACTGGATAC
			DR	4066143	4066170	TTTCTAAGCTGCCTGTACGGCAGTGAAC
			Spacer	4066171	4066202	TCCATAGTCCTCGGAAGGGACGACGATGTGAC
			DR	4066203	4066230	TTTCTAAGCTGCCTGTACGGCAGTGAAC
			Spacer	4066231	4066262	CATTAATTGACGTCTCTCTATCAATTATCTGT
			DR	4066263	4066290	TTTCTAAGCTGCCTGTACGGCAGTGAAC
			Spacer	4066291	4066322	CCGAGCCTGTATTACAGGTGGTTATGGCGACA
			DR	4066323	4066350	TTTCTAAGCTGCCTGTACGGCAGTGAAC
			Spacer	4066351	4066382	ACGCTTGATATTGCTTATGGCGTGTTAGTTCA
			DR	4066383	4066410	TTTCTAAGCTGCCTGTACGGCAGTGAAC
			Spacer	4066411	4066442	GATCGGCAAAGATAATCAGGCACTCATCACCG
			DR	4066443	4066470	TTTCTAAGCTGCCTGTACGGCAGTGAAC
			Spacer	4066471	4066502	TGAATGAGCCGGCCAATCTATATCACTACACT
			DR	4066503	4066530	TTTCTAAGCTGCCTGTACGGCAGTGAAC
			Spacer	4066531	4066562	GGCGCGTCAGTGAAGTGGATGTATCCGTGCCA
			DR	4066563	4066590	TTTCTAAGCTGCCTGTACGGCAGTGAAC
			Spacer	4066591	4066622	GCGGGGGCTAATGTGTCTGAGGCTGGTAGATC
			DR	4066623	4066650	TTTCTAAGCTGCCTGTACGGCAGTGAAC
			Spacer	4066651	4066682	CCAGACCGCAGCAACTACCAGTTAGCTCAACA
			DR	4066683	4066710	TTTCTAAGCTGCCTGTACGGCAGTGAAC
			Spacer	4066711	4066742	GAGCAATTCGCGCATGAGTTCGCGTCTACGCT
			DR	4066743	4066770	TTTCTAAGCTGCCTGTACGGCAGTGAAC
			Spacer	4066771	4066802	GCGTTAGGCTCGTCGGTGTAGATCAACTTTCC
			DR	4066803	4066830	TTTCTAAGCTGCCTGTACGGCAGTGAAC
			Spacer	4066831	4066862	TCTTTGTAATCACCTGTACGGCTGGCCCACAC
			DR	4066863	4066890	TTTCTAAGCTGCCTGTACGGCAGTGAAC
			Spacer	4066891	4066922	TTACGGACGCAATCTATGTGCCGTGTAACGAT
			DR	4066923	4066950	TTTCTAAGCTGCCTGTACGGCAGTGAAC
			Spacer	4066951	4066982	CTGTCGCAGTATTTGACCCACGACGTGATGCT
			DR	4066983	4067010	TTTCTAAGCTGCCTGTACGGCAGTGAAC
			Spacer	4067011	4067042	AGCTTGCGTTGCTCGTCTGTCAAATTGCGGGT
			DR	4067043	4067070	TTTCTAAGCTGCCTGTACGGCAGTGAAC
			Spacer	4067071	4067102	AGGCGATGGTGTCGTGGTCTGACCCTGCAAAC
			DR	4067103	4067130	TTTCTAAGCTGCCTGTACGGCAGTGAAC
			Spacer	4067131	4067162	AACCGTCGCTCGCTGGCCACTGTACGATTCGC
			DR	4067163	4067190	TTTCTAAGCTGCCTGTACGGCAGTGAAC
			Spacer	4067191	4067222	ACTCTGTTATTCCCCAACTGGCGTATGCCGAG
			DR	4067223	4067250	TTTCTAAGCTGCCTGTACGGCAGTGAAC
			Spacer	4067251	4067282	AACCGTCGCTCGCTGGCCACTGTACGATTCGC
			DR	4067283	4067310	TTTCTAAGCTGCCTGTACGGCAGTGAAC
			Spacer	4067311	4067342	ACTCTGTTATTCCCCAACTGGCGTATGCCGAG
			DR	4067343	4067370	TTTCTAAGCTGCCTGTACGGCAGTGAAC
			Spacer	4067371	4067402	AACCGTCGCTCGCTGGCCACTGTACGATTCGC
			DR	4067403	4067430	TTTCTAAGCTGCCTGTACGGCAGTGAAC
			Spacer	4067431	4067462	ACTCTGTTATTCCCCAACTGGCGTATGCCGAG
			DR	4067463	4067490	TTTCTAAGCTGCCTGTACGGCAGTGAAC
			Spacer	4067491	4067522	CCTGACGGCAACGCCGACGCCGATCCGACACA
			DR	4067523	4067550	TTTCTAAGCTGCCTGTACGGCAGTGAAC
			Spacer	4067551	4067582	GCATCCGTCCAGACCGTATCGATAGTCTCTGC
			DR	4067583	4067610	TTTCTAAGCTGCCTGTACGGCAGTGAAC
			Spacer	4067611	4067642	CCCTGACTGGCTGGCAATCTCCTGTGTCGCCA
			DR	4067643	4067670	TTTCTAAGCTGCCTGTACGGCAGTGAAC
			Spacer	4067671	4067702	CATCGCATTTGGATGCGTGCGATGATATGTGC
			DR	4067703	4067730	TTTCTAAGCTGCCTGTACGGCAGTGAAC
			Spacer	4067731	4067762	CACCTCGCCTGGGAACGTGACGTTATTAATCT
			DR	4067763	4067790	TTTCTAAGCTGCCTGTACGGCAGTGAAC
			Spacer	4067791	4067822	GAGGTGTGCCGACACCGATATTCACTAATCGG
			DR	4067823	4067850	TTTCTAAGCTGCCTGTACGGCAGTGAAC
			Spacer	4067851	4067882	AAAATCCGCACGGATGCACTGAAAAAGGAAAT
			DR	4067883	4067910	TTTCTAAGCTGCCTGTACGGCAGTGAAC
			Spacer	4067911	4067942	CGCCCCGATTGACCGGCGATGTCTTCCAGGCT
			DR	4067943	4067970	TTTCTAAGCTGCCTGTACGGCAGTGAAC
			Spacer	4067971	4068002	TGGGCTAAACGTTTTGAAGTTCGTGACGGACT
			DR	4068003	4068030	TTTCTAAGCTGCCTGTACGGCAGTGAAC
		CVS35_18525	cas1	4068326	4069306
		CVS35_18530	cas3	4069303	4072599
		CVS35_18535	csy1	4072965	4074296
		CVS35_18540	csy2	4074293	4075225
		CVS35_18545	csy3	4075239	4076252
		CVS35_18550	cas6f	4076262	4076816
			DR	4078072	4078099	GTTCACTGCCGTATAGGCAGCTTAGAAA
			Spacer	4078100	4078131	TGGCTGAATGAGGCCGTGGAGGCTGCGGCTAC
			DR	4078132	4078159	GTTCACTGCCGTATAGGCAGCTTAGAAA
			Spacer	4078160	4078191	CAGTCGCTACCAAGCGCATTAAGTGCAGGGAC
			DR	4078192	4078219	GTTCACTGCCGTATAGGCAGCTTAGAAA
			Spacer	4078220	4078251	TGGTCTTCACTCAACCCTTGCGCACTGGCCAC
			DR	4078252	4078279	GTTCACTGCCGTATAGGCAGCTTAGAAA
			Spacer	4078280	4078311	ACCTGGAAGACGCACTACGCCTGAATCCGCTG
			DR	4078312	4078339	GTTCACTGCCGTATAGGCAGCTTAGAAA
			Spacer	4078340	4078371	TTGCTTTAACAACCACCGTCTGAACTCACTGT
			DR	4078372	4078399	GTTCACTGCCGTATAGGCAGCTTAGAAA
			Spacer	4078400	4078431	CAGCCAGCTTATCAGGGGGCCATCAAGCCATC
			DR	4078432	4078459	GTTCACTGCCGTATAGGCAGCTTAGAAA
			Spacer	4078460	4078491	AAGCAAATAGACTCCATATTTGAGCGTAACGG
			DR	4078492	4078519	GTTCACTGCCGTATAGGCAGCTTAGAAA
			Spacer	4078520	4078551	ATCGCAGTGATGAAGATCCCCGCAGCCTCCCC
			DR	4078552	4078579	GTTCACTGCCGTATAGGCAGCTTAGAAA
	CFBP6276		DR	1347606	1347633	GTTCACTGCCGTACAGGCAGCTTAGAAA
			Spacer	1347573	1347605	AAGCGTAGTACAGAGCAACCCCGAGGCGGACG
			DR	1347545	1347572	GTTCACTGCCGTACAGGCAGCTTAGAAA
			Spacer	1347513	1347544	ACAGACAGAAGGTGCATAAAAAGGAAGCCTCAC
			DR	1347485	1347512	GTTCACTGCCGTACAGGCAGCTTAGAAA
			DR	1347367	1347394	GTTCACTGCCGTACAGGCAGCTTAGAAA
			Spacer	1347335	1347366	TGAAATGATCGCTGCACGTCCGCAAGGTCATAA
			DR	1347307	1347334	GTTCACTGCCGTACAGGCAGCTTAGAAA
			Spacer	1347275	1347306	TGTTGAAGCTCGATCGATACTGGAAGGTACTT
			DR	1347247	1347274	GTTCACTGCCGTACAGGCAGCTTAGAAA
			Spacer	1347215	1347246	GAGGTAAACCCTGATGAGTTGCTGGCTGATTT
			DR	1347187	1347214	GTTCACTGCCGTACAGGCAGCTTAGAAA
			Spacer	1347154	1347186	TGATAAGCCAAAGACCACGCATACATGGCCTTA
			DR	1347126	1347153	GTTCACTGCCGTACAGGCAGCTTAGAAA
			Spacer	1347093	1347125	GCAGGGTGTTCTGCGTTATCTGCGCGTCAACTA
			DR	1347065	1347092	GTTCACTGCCGTACAGGCAGCTTAGAAA
			Spacer	1347033	1347064	TGCATCTTGCGTTGAGTCGAGTTTATTCAGTT
			DR	1347005	1347032	GTTCACTGCCGTACAGGCAGCTTAGAAA
			Spacer	1346973	1347004	TTATTGAGTACGCCGCAAAACTAATTAAATAA
			DR	1346945	1346972	GTTCACTGCCGTACAGGCAGCTTAGAAA
			Spacer	1346912	1346944	AAACTTCTAATGTCGTTCATAGTGGATAGCGT
			DR	1346884	1346911	GTTCACTGCCGTACAGGCAGCTTAGAAA
		H352_RS10680	cas1	1345608	1346588
		H352_RS10675	cas3	1342315	1345611
		H352_RS10670	csy1	1340618	1341949
		H352_RS10665	csy2	1339689	1340621
		H352_RS10660	csy3	1338662	1339675
		H352_RS10655	cas6f	1338098	1338652
			DR	1337941	1337968	TTTCTAAGCTGCCTGTACGGCAGTGAAC
			Spacer	1337909	1337940	ACGCAAAAAGCTGATCTGAACCAAGGTGCATG
			DR	1337881	1337908	TTTCTAAGCTGCCTGTACGGCAGTGAAC
			Spacer	1337849	1337880	AACATTACGCCTCAGAAAGCCGACTTCAATCA
			DR	1337821	1337848	TTTCTAAGCTGCCTGTACGGCAGTGAAC
			Spacer	1337789	1337820	TCAACTGCTGGCAAGGCCTGTTTGAACTGAAA
			DR	1337761	1337788	TTTCTAAGCTGCCTGTACGGCAGTGAAC
			DR	1336756	1336783	TTTCTAAGCTGCCTGTACGGCAGTGAAC
			Spacer	1336724	1336755	GCATGGTCATCACAACCCATTTTTTTCAGGGC
			DR	1336696	1336723	TTTCTAAGCTGCCTGTACGGCAGTGAAC
			Spacer	1336663	1336695	GTTGCGTTCGTCAGACAGAGACTATCCGTCGT
			DR	1336635	1336662	TTTCTAAGCTGCCTGTACGGCAGTGAAC
			Spacer	1336603	1336634	TTCTTTATGGACAGTGTCCAGGTGGATATTTC
			DR	1336575	1336602	TTTCTAAGCTGCCTGTACGGCAGTGAAC
			Spacer	1336543	1336574	GCGCGTTATGACGTTTAACGAGTGTCAGAACT
			DR	1336515	1336542	TTTCTAAGCTGCCTGTACGGCAGTGAAC
			Spacer	1336483	1336514	TTTATCGTACCAACACGATCCTGAGTACTGGA
			DR	1336455	1336482	TTTCTAAGCTGCCTGTACGGCAGTGAAC
			Spacer	1336423	1336454	GGTCACTGAGCGGTTAACGGTGCCAATCGCAA
			DR	1336395	1336422	TTTCTAAGCTGCCTGTACGGCAGTGAAC
			Spacer	1336363	1336394	GTTATCTTTGAGTATTTGTTATATGGCCTACA
			DR	1336335	1336362	TTTCTAAGCTGCCTGTACGGCAGTGAAC
			Spacer	1336303	1336334	ATGCAATATGATGCTTAGTTACAATATCTGCAT
			DR	1336275	1336302	TTTCTAAGCTGCCTGTACGGCAGTGAAC
			Spacer	1336243	1336274	TCGCCGCCTTTAAGCGCATGTCGGTCGGAGCT
			DR	1336215	1336242	TTTCTAAGCTGCCTGTACGGCAGTGAAC
	ICMP1526T		DR	56	83	TTTCTAAGCTGCCTGTACGGCAGTGAAC
			Spacer	84	115	CCGAGCCTGTATTACAGGTGGTTATGGCGACA
			DR	116	143	TTTCTAAGCTGCCTGTACGGCAGTGAAC
			Spacer	144	175	ACGCTTGATATTGCTTATGGCGTGTTAGTTCA
			DR	176	203	TTTCTAAGCTGCCTGTACGGCAGTGAAC
			Spacer	204	235	GATCGGCAAAGATAATCAGGCACTCATCACCG
			DR	236	263	TTTCTAAGCTGCCTGTACGGCAGTGAAC
			Spacer	264	295	TGAATGAGCCGGCCAATCTATATCACTACACT
			DR	296	323	TTTCTAAGCTGCCTGTACGGCAGTGAAC
			Spacer	324	355	GGCGCGTCAGTGAAGTGGATGTATCCGTGCCA
			DR	356	383	TTTCTAAGCTGCCTGTACGGCAGTGAAC
			Spacer	384	415	GCGGGGGCTAATGTGTCTGAGGCTGGTAGATC
			DR	416	443	TTTCTAAGCTGCCTGTACGGCAGTGAAC
			Spacer	444	475	CCAGACCGCAGCAACTACCAGTTAGCTCAACA
			DR	476	503	TTTCTAAGCTGCCTGTACGGCAGTGAAC
			Spacer	504	535	GAGCAATTCGCGCATGAGTTCGCGTCTACGCT
			DR	536	563	TTTCTAAGCTGCCTGTACGGCAGTGAAC
			Spacer	564	595	GCGTTAGGCTCGTCGGTGTAGATCAACTTTCC
			DR	596	623	TTTCTAAGCTGCCTGTACGGCAGTGAAC
			Spacer	624	655	TCTTTGTAATCACCTGTACGGCTGGCCCACAC
			DR	656	683	TTTCTAAGCTGCCTGTACGGCAGTGAAC
			Spacer	684	715	TTACGGACGCAATCTATGTGCCGTGTAACGAT
			DR	716	743	TTTCTAAGCTGCCTGTACGGCAGTGAAC
			Spacer	744	775	CTGTCGCAGTATTTGACCCACGACGTGATGCT
			DR	776	803	TTTCTAAGCTGCCTGTACGGCAGTGAAC
			Spacer	804	835	AGCTTGCGTTGCTCGTCTGTCAAATTGCGGGT
			DR	836	863	TTTCTAAGCTGCCTGTACGGCAGTGAAC
			Spacer	864	895	AGGCGATGGTGTCGTGGTCTGACCCTGCAAAC
			DR	896	923	TTTCTAAGCTGCCTGTACGGCAGTGAAC
			Spacer	924	955	AACCGTCGCTCGCTGGCCACTGTACGATTCGC
			DR	956	983	TTTCTAAGCTGCCTGTACGGCAGTGAAC
			Spacer	984	1015	ACTCTGTTATTCCCCAACTGGCGTATGCCGAG
			DR	1016	1043	TTTCTAAGCTGCCTGTACGGCAGTGAAC
			Spacer	1044	1075	AACCGTCGCTCGCTGGCCACTGTACGATTCGC
			DR	1076	1103	TTTCTAAGCTGCCTGTACGGCAGTGAAC
			Spacer	1104	1135	ACTCTGTTATTCCCCAACTGGCGTATGCCGAG
			DR	1136	1163	TTTCTAAGCTGCCTGTACGGCAGTGAAC
			Spacer	1164	1195	CCTGACGGCAACGCCGACGCCGATCCGACACA
			DR	1196	1223	TTTCTAAGCTGCCTGTACGGCAGTGAAC
			Spacer	1224	1255	GCATCCGTCCAGACCGTATCGATAGTCTCTGC
			DR	1256	1283	TTTCTAAGCTGCCTGTACGGCAGTGAAC
			Spacer	1284	1315	CCCTGACTGGCTGGCAATCTCCTGTGTCGCCA
			DR	1316	1343	TTTCTAAGCTGCCTGTACGGCAGTGAAC
			Spacer	1344	1375	ATTTCACGGAGGGACAACACTCCGGCACAGTA
			DR	1376	1403	TTTCTAAGCTGCCTGTACGGCAGTGAAC
			Spacer	1404	1435	GGCTTGCTGCCCGGCGGGGCGAAAAATTGGCA
			DR	1436	1463	TTTCTAAGCTGCCTGTACGGCAGTGAAC
			Spacer	1464	1495	ACGCCATTAATCAGTTATCAGGCTCAAATTCT
			DR	1496	1523	TTTCTAAGCTGCCTGTACGGCAGTGAAC
			Spacer	1524	1555	CATCGCATTTGGATGCGTGCGATGATATGTGC
			DR	1556	1583	TTTCTAAGCTGCCTGTACGGCAGTGAAC
			Spacer	1584	1615	CACCTCGCCTGGGAACGTGACGTTATTAATCT
			DR	1616	1643	TTTCTAAGCTGCCTGTACGGCAGTGAAC
			Spacer	1644	1675	GAGGTGTGCCGACACCGATATTCACTAATCGG
			DR	1676	1703	TTTCTAAGCTGCCTGTACGGCAGTGAAC
			Spacer	1704	1735	AAAATCCGCACGGATGCACTGAAAAAGGAAAT
			DR	1736	1763	TTTCTAAGCTGCCTGTACGGCAGTGAAC
			Spacer	1764	1795	CGCCCCGATTGACCGGCGATGTCTTCCAGGCT
			DR	1796	1823	TTTCTAAGCTGCCTGTACGGCAGTGAAC
			Spacer	1824	1855	TGGGCTAAACGTTTTGAAGTTCGTGACGGACT
			DR	1856	1883	TTTCTAAGCTGCCTGTACGGCAGTGAAC
		KCQ_RS20370	cas1	2178	3158
		KCQ_RS20375	cas3	3155	6451
		KCQ_RS20380	csy1	6816	8147
		KCQ_RS20385	csy2	8144	9076
		KCQ_RS20390	csy3	9090	10103
		KCQ_RS20395	cas6f	10113	10667
			DR	11923	11950	GTTCACTGCCGTATAGGCAGCTTAGAAA
			Spacer	11951	11982	TGGCTGAATGAGGCCGTGGAGGCTGCGGCTAC
			DR	11983	12010	GTTCACTGCCGTATAGGCAGCTTAGAAA
			Spacer	12011	12042	CAGTCGCTACCAAGCGCATTAAGTGCAGGGAC
			DR	12043	12070	GTTCACTGCCGTATAGGCAGCTTAGAAA
			Spacer	12071	12102	TGGTCTTCACTCAACCCTTGCGCACTGGCCAC
			DR	12103	12130	GTTCACTGCCGTATAGGCAGCTTAGAAA
			Spacer	12131	12162	AATTATTAGCGCGTTCTAATACATGCCCTTTG
			DR	12163	12190	GTTCACTGCCGTATAGGCAGCTTAGAAA
			Spacer	12191	12222	AATCGGAGCAAGTCATGCAGAGAAATCAAAAT
			DR	12223	12250	GTTCACTGCCGTATAGGCAGCTTAGAAA
			Spacer	12251	12282	ACCTGGAAGACGCACTACGCCTGAATCCGCTG
			DR	12283	12310	GTTCACTGCCGTATAGGCAGCTTAGAAA
			Spacer	12311	12342	TTGCTTTAACAACCACCGTCTGAACTCACTGT
			DR	12343	12370	GTTCACTGCCGTATAGGCAGCTTAGAAA
			Spacer	12371	12402	CAGCCAGCTTATCAGGGGGCCATCAAGCCATC
			DR	12403	12430	GTTCACTGCCGTATAGGCAGCTTAGAAA
			Spacer	12431	12462	AAGCAAATAGACTCCATATTTGAGCGTAACGG
			DR	12463	12490	GTTCACTGCCGTATAGGCAGCTTAGAAA
			Spacer	12491	12522	ATCGCAGTGATGAAGATCCCCGCAGCCTCCCC
			DR	12523	12550	GTTCACTGCCGTATAGGCAGCTTAGAAA
	PB549T		DR	220883	220910	GTTCACTGCCGTACAGGCAGCTTAGAAA
			Spacer	220850	220882	AGTCCGTCACGAACTTCAAAACGTTTAGCCCA
			DR	220822	220849	GTTCACTGCCGTACAGGCAGCTTAGAAA
			Spacer	220790	220821	AGCCTGGAAGACATCGCCGGTCAATCGGGGCG
			DR	220762	220789	GTTCACTGCCGTACAGGCAGCTTAGAAA
			Spacer	220730	220761	ATTTCCTTTTTCAGTGCATCCGTGCGGATTTT
			DR	220702	220729	GTTCACTGCCGTACAGGCAGCTTAGAAA
			Spacer	220670	220701	CCGATTAGTGAATATCGGTGTCGGCACACCTC
			DR	220642	220669	GTTCACTGCCGTACAGGCAGCTTAGAAA
			Spacer	220610	220641	AGATTAATAACGTCACGTTCCCAGGCGAGGTG
			DR	220582	220609	GTTCACTGCCGTACAGGCAGCTTAGAAA
			Spacer	220550	220581	GCACATATCATCGCACGCATCCAAATGCGATG
			DR	220522	220549	GTTCACTGCCGTACAGGCAGCTTAGAAA
			Spacer	220490	220521	AGAATTTGAGCCTGATAACTGATTAATGGCGT
			DR	220462	220489	GTTCACTGCCGTACAGGCAGCTTAGAAA
			Spacer	220430	220461	TGCCAATTTTTCGCCCCGCCGGGCAGCAAGCC
			DR	220402	220429	GTTCACTGCCGTACAGGCAGCTTAGAAA
			Spacer	220370	220401	TACTGTGCCGGAGTGTTGTCCCTCCGTGAAAT
			DR	220342	220369	GTTCACTGCCGTACAGGCAGCTTAGAAA
			Spacer	220310	220341	TGGCGACACAGGAGATTGCCAGCCAGTCAGGG
			DR	220282	220309	GTTCACTGCCGTACAGGCAGCTTAGAAA
			Spacer	220250	220281	GCAGAGACTATCGATACGGTCTGGACGGATGC
			DR	220222	220249	GTTCACTGCCGTACAGGCAGCTTAGAAA
			Spacer	220190	220221	TGTGTCGGATCGGCGTCGGCGTTGCCGTCAGG
			DR	220162	220189	GTTCACTGCCGTACAGGCAGCTTAGAAA
			Spacer	220130	220161	CTCGGCATACGCCAGTTGGGGAATAACAGAGT
			DR	220102	220129	GTTCACTGCCGTACAGGCAGCTTAGAAA
			Spacer	220070	220101	GCGAATCGTACAGTGGCCAGCGAGCGACGGTT
			DR	220042	220069	GTTCACTGCCGTACAGGCAGCTTAGAAA
			Spacer	220010	220041	GTTTGCAGGGTCAGACCACGACACCATCGCCT
			DR	219982	220009	GTTCACTGCCGTACAGGCAGCTTAGAAA
			Spacer	219950	219981	ACCCGCAATTTGACAGACGAGCAACGCAAGCT
			DR	219922	219949	GTTCACTGCCGTACAGGCAGCTTAGAAA
			Spacer	219890	219921	AGCATCACGTCGTGGGTCAAATACTGCGACAG
			DR	219862	219889	GTTCACTGCCGTACAGGCAGCTTAGAAA
			Spacer	219830	219861	ATCGTTACACGGCACATAGATTGCGTCCGTAA
			DR	219802	219829	GTTCACTGCCGTACAGGCAGCTTAGAAA
			Spacer	219770	219801	GTGTGGGCCAGCCGTACAGGTGATTACAAAGA
			DR	219742	219769	GTTCACTGCCGTACAGGCAGCTTAGAAA
			Spacer	219710	219741	GGAAAGTTGATCTACACCGACGAGCCTAACGC
			DR	219682	219709	GTTCACTGCCGTACAGGCAGCTTAGAAA
			Spacer	219650	219681	AGCGTAGACGCGAACTCATGCGCGAATTGCTC
			DR	219622	219649	GTTCACTGCCGTACAGGCAGCTTAGAAA
			Spacer	219590	219621	TGTTGAGCTAACTGGTAGTTGCTGCGGTCTGG
			DR	219562	219589	GTTCACTGCCGTACAGGCAGCTTAGAAA
			Spacer	219530	219561	GATCTACCAGCCTCAGACACATTAGCCCCCGC
			DR	219502	219529	GTTCACTGCCGTACAGGCAGCTTAGAAA
			Spacer	219470	219501	TGGCACGGATACATCCACTTCACTGACGCGCC
			DR	219442	219469	GTTCACTGCCGTACAGGCAGCTTAGAAA
			Spacer	219410	219441	AGTGTAGTGATATAGATTGGCCGGCTCATTCA
			DR	219382	219409	GTTCACTGCCGTACAGGCAGCTTAGAAA
			Spacer	219350	219381	CGGTGATGAGTGCCTGATTATCTTTGCCGATC
			DR	219322	219349	GTTCACTGCCGTACAGGCAGCTTAGAAA
			Spacer	219290	219321	TGAACTAACACGCCATAAGCAATATCAAGCGT
			DR	219262	219289	GTTCACTGCCGTACAGGCAGCTTAGAAA
			Spacer	219230	219261	TGTCGCCATAACCACCTGTAATACAGGCTCGG
			DR	219202	219229	GTTCACTGCCGTACAGGCAGCTTAGAAA
			Spacer	219170	219201	ACAGATAATTGATAGAGAGACGTCAATTAATG
			DR	219142	219169	GTTCACTGCCGTACAGGCAGCTTAGAAA
			Spacer	219110	219141	GTCACATCGTCGTCCCTTCCGAGGACTATGGA
			DR	219082	219109	GTTCACTGCCGTACAGGCAGCTTAGAAA
			Spacer	219050	219081	GTATCCAGTGACCGACGAATCAGCGCTCGACA
			DR	219022	219049	GTTCACTGCCGTACAGGCAGCTTAGAAA
			Spacer	218990	219021	TGCGCATTGTGGACAAAATCGCGCGGCGTGTT
			DR	218962	218989	GTTCACTGCCGTACAGGCAGCTTAGAAA
			Spacer	218930	218961	TCGATAAGGTCTGGGAGCGTATCCGAGTATCG
			DR	218902	218929	GTTCACTGCCGTACAGGCAGCTTAGAAA
			Spacer	218870	218901	GTTTACGATTCTGCTCACGTCACTAATTTCAA
			DR	218842	218869	GTTCACTGCCGTACAGGCAGCTTAGAAA
			Spacer	218810	218841	CACGCGAGATCGCTGTTCAGGCCGAGGCAACCC
			DR	218782	218809	GTTCACTGCCGTACAGGCAGCTTAGAAA
		JV34_RS11625	cas1	217506	218486
		JV34_RS11620	cas3	214213	217509
		JV34_RS11615	csy1	212516	213847
		JV34_RS11610	csy2	211587	212519
		JV34_RS11605	csy3	210560	211573
		JV34_RS11600	cas6f	209996	210550
			DR	208713	208740	TTTCTAAGCTGCCTGTACGGCAGTGAAC
			Spacer	208681	208712	GGGGAGGCTGCGGGGATCTTCATCACTGCGAT
			DR	208653	208680	TTTCTAAGCTGCCTGTACGGCAGTGAAC
			Spacer	208621	208652	CCGTTACGCTCAAATATGGAGTCTATTTGCTT
			DR	208593	208620	TTTCTAAGCTGCCTGTACGGCAGTGAAC
			Spacer	208561	208592	GATGGCTTGATGGCCCCCTGATAAGCTGGCTG
			DR	208533	208560	TTTCTAAGCTGCCTGTACGGCAGTGAAC
			Spacer	208501	208532	ACAGTGAGTTCAGACGGTGGTTGTTAAAGCAA
			DR	208473	208500	TTTCTAAGCTGCCTGTACGGCAGTGAAC
			Spacer	208441	208472	CAGCGGATTCAGGCGTAGTGCGTCTTCCAGGT
			DR	208413	208440	TTTCTAAGCTGCCTGTACGGCAGTGAAC
			Spacer	208381	208412	ATTTTGATTTCTCTGCATGACTTGCTCCGATT
			DR	208353	208380	TTTCTAAGCTGCCTGTACGGCAGTGAAC
			Spacer	208321	208352	CAAAGGGCATGTATTAGAACGCGCTAATAATT
			DR	208293	208320	TTTCTAAGCTGCCTGTACGGCAGTGAAC
			Spacer	208261	208292	GTGGCCAGTGCGCAAGGGTTGAGTGAAGACCA
			DR	208233	208260	TTTCTAAGCTGCCTGTACGGCAGTGAAC
			Spacer	208201	208232	GTCCCTGCACTTAATGCGCTTGGTAGCGACTG
			DR	208173	208200	TTTCTAAGCTGCCTGTACGGCAGTGAAC
			Spacer	208141	208172	GTAGCCGCAGCCTCCACGGCCTCATTCAGCCA
			DR	208113	208140	TTTCTAAGCTGCCTGTACGGCAGTGAAC
	NCPPB3404		DR	404720	404747	TTTCTAAGCTGCCTGTACGGCAGTGAAC
			Spacer	404748	404780	GGGTTGCCTCGGCCTGAACAGCGATCTCGCGTG
			DR	404781	404808	TTTCTAAGCTGCCTGTACGGCAGTGAAC
			Spacer	404809	404840	TTGAAATTAGTGACGTGAGCAGAATCGTAAAC
			DR	404841	404868	TTTCTAAGCTGCCTGTACGGCAGTGAAC
			Spacer	404869	404900	CGATACTCGGATACGCTCCCAGACCTTATCGA
			DR	404901	404928	TTTCTAAGCTGCCTGTACGGCAGTGAAC
			Spacer	404929	404960	AACACGCCGCGCGATTTTGTCCACAATGCGCA
			DR	404961	404988	TTTCTAAGCTGCCTGTACGGCAGTGAAC
			Spacer	404989	405020	TGTCGAGCGCTGATTCGTCGGTCACTGGATAC
			DR	405021	405048	TTTCTAAGCTGCCTGTACGGCAGTGAAC
			Spacer	405049	405080	TCCATAGTCCTCGGAAGGGACGACGATGTGAC
			DR	405081	405108	TTTCTAAGCTGCCTGTACGGCAGTGAAC
			Spacer	405109	405140	CATTAATTGACGTCTCTCTATCAATTATCTGT
			DR	405141	405168	TTTCTAAGCTGCCTGTACGGCAGTGAAC
			Spacer	405169	405200	CCGAGCCTGTATTACAGGTGGTTATGGCGACA
			DR	405201	405228	TTTCTAAGCTGCCTGTACGGCAGTGAAC
			Spacer	405229	405260	ACGCTTGATATTGCTTATGGCGTGTTAGTTCA
			DR	405261	405288	TTTCTAAGCTGCCTGTACGGCAGTGAAC
			Spacer	405289	405320	GATCGGCAAAGATAATCAGGCACTCATCACCG
			DR	405321	405348	TTTCTAAGCTGCCTGTACGGCAGTGAAC
			Spacer	405349	405380	TGAATGAGCCGGCCAATCTATATCACTACACT
			DR	405381	405408	TTTCTAAGCTGCCTGTACGGCAGTGAAC
			Spacer	405409	405440	GGCGCGTCAGTGAAGTGGATGTATCCGTGCCA
			DR	405441	405468	TTTCTAAGCTGCCTGTACGGCAGTGAAC
			Spacer	405469	405500	GCGGGGGCTAATGTGTCTGAGGCTGGTAGATC
			DR	405501	405528	TTTCTAAGCTGCCTGTACGGCAGTGAAC
			Spacer	405529	405560	CCAGACCGCAGCAACTACCAGTTAGCTCAACA
			DR	405561	405588	TTTCTAAGCTGCCTGTACGGCAGTGAAC
			Spacer	405589	405620	GAGCAATTCGCGCATGAGTTCGCGTCTACGCT
			DR	405621	405648	TTTCTAAGCTGCCTGTACGGCAGTGAAC
			Spacer	405649	405680	GCGTTAGGCTCGTCGGTGTAGATCAACTTTCC
			DR	405681	405708	TTTCTAAGCTGCCTGTACGGCAGTGAAC
			Spacer	405709	405740	TCTTTGTAATCACCTGTACGGCTGGCCCACAC
			DR	405741	405768	TTTCTAAGCTGCCTGTACGGCAGTGAAC
			Spacer	405769	405800	TTACGGACGCAATCTATGTGCCGTGTAACGAT
			DR	405801	405828	TTTCTAAGCTGCCTGTACGGCAGTGAAC
			Spacer	405829	405860	ACGCTGCGTAAGCTGGCAACCGGTGAGGTGCA
			DR	405861	405888	TTTCTAAGCTGCCTGTACGGCAGTGAAC
			Spacer	405889	405920	TTTGTCCTTGAGCCTGACCGCTTCCGCCATCG
			DR	405921	405948	TTTCTAAGCTGCCTGTACGGCAGTGAAC
			Spacer	405949	405980	CATCGCATTTGGATGCGTGCGATGATATGTGC
			DR	405981	406008	TTTCTAAGCTGCCTGTACGGCAGTGAAC
			Spacer	406009	406040	CACCTCGCCTGGGAACGTGACGTTATTAATCT
			DR	406041	406068	TTTCTAAGCTGCCTGTACGGCAGTGAAC
			Spacer	406069	406100	GAGGTGTGCCGACACCGATATTCACTAATCGG
			DR	406101	406128	TTTCTAAGCTGCCTGTACGGCAGTGAAC
			Spacer	406129	406160	AAAATCCGCACGGATGCACTGAAAAAGGAAAT
			DR	406161	406188	TTTCTAAGCTGCCTGTACGGCAGTGAAC
			Spacer	406189	406220	CGCCCCGATTGACCGGCGATGTCTTCCAGGCT
			DR	406221	406248	TTTCTAAGCTGCCTGTACGGCAGTGAAC
			Spacer	406249	406280	TGGGCTAAACGTTTTGAAGTTCGTGACGGACT
			DR	406281	406308	TTTCTAAGCTGCCTGTACGGCAGTGAAC
		KP24_RS10220	cas1	406604	407584
		KP24_RS10225	cas3	407581	410877
		KP24_RS10230	csy1	411243	412574
		KP24_RS10235	csy2	412571	413503
		KP24_RS10240	csy3	413517	414530
		KP24_RS10245	cas6f	414540	415094
			DR	415224	415251	GTTCACTGCCGTACAGGCAGCTTAGAAA
			Spacer	415252	415283	TTTCAGTTCAAACAGGCCTTGCCAGCAGTTGA
			DR	415284	415311	GTTCACTGCCGTACAGGCAGCTTAGAAA
			Spacer	415312	415343	TGATTGAAGTCGGCTTTCTGAGGCGTAATGTT
			DR	415344	415371	GTTCACTGCCGTACAGGCAGCTTAGAAA
			Spacer	415372	415403	CATGCACCTTGGTTCAGATCAGCTTTTTGCGT
			DR	415404	415431	GTTCACTGCCGTACAGGCAGCTTAGAAA
			DR	416409	416436	GTTCACTGCCGTACAGGCAGCTTAGAAA
			Spacer	416437	416468	TGGCTGAATGAGGCCGTGGAGGCTGCGGCTAC
			DR	416469	416496	GTTCACTGCCGTACAGGCAGCTTAGAAA
			Spacer	416497	416528	CAGTCGCTACCAAGCGCATTAAGTGCAGGGAC
			DR	416529	416556	GTTCACTGCCGTACAGGCAGCTTAGAAA
			Spacer	416557	416588	TGGTCTTCACTCAACCCTTGCGCACTGGCCAC
			DR	416589	416616	GTTCACTGCCGTACAGGCAGCTTAGAAA
			Spacer	416617	416648	ACCTGGAAGACGCACTACGCCTGAATCCGCTG
			DR	416649	416676	GTTCACTGCCGTACAGGCAGCTTAGAAA
			Spacer	416677	416708	TTGCTTTAACAACCACCGTCTGAACTCACTGT
			DR	416709	416736	GTTCACTGCCGTACAGGCAGCTTAGAAA
			Spacer	416737	416768	CAGCCAGCTTATCAGGGGGCCATCAAGCCATC
			DR	416769	416796	GTTCACTGCCGTACAGGCAGCTTAGAAA
			Spacer	416797	416828	AAGCAAATAGACTCCATATTTGAGCGTAACGG
			DR	416829	416856	GTTCACTGCCGTACAGGCAGCTTAGAAA
			Spacer	416857	416888	ATCGCAGTGATGAAGATCCCCGCAGCCTCCCC
			DR	416889	416916	GTTCACTGCCGTACAGGCAGCTTAGAAA
	PB72		DR	219838	219865	GTTCACTGCCGTACAGGCAGCTTAGAAA
			Spacer	219805	219837	AAGCGTAGTACAGAGCAACCCCGAGGCGGACG
			DR	219777	219804	GTTCACTGCCGTACAGGCAGCTTAGAAA
			Spacer	219745	219776	ACAGACAGAAGGTGCATAAAAAGGAAGCCTCAC
			DR	219717	219744	GTTCACTGCCGTACAGGCAGCTTAGAAA
			DR	219599	219626	GTTCACTGCCGTACAGGCAGCTTAGAAA
			Spacer	219567	219598	TGAAATGATCGCTGCACGTCCGCAAGGTCATAA
			DR	219539	219566	GTTCACTGCCGTACAGGCAGCTTAGAAA
			Spacer	219507	219538	TGTTGAAGCTCGATCGATACTGGAAGGTACTT
			DR	219479	219506	GTTCACTGCCGTACAGGCAGCTTAGAAA
			Spacer	219447	219478	GAGGTAAACCCTGATGAGTTGCTGGCTGATTT
			DR	219419	219446	GTTCACTGCCGTACAGGCAGCTTAGAAA
			Spacer	219386	219418	TGATAAGCCAAAGACCACGCATACATGGCCTTA
			DR	219358	219385	GTTCACTGCCGTACAGGCAGCTTAGAAA
			Spacer	219325	219357	GCAGGGTGTTCTGCGTTATCTGCGCGTCAACTA
			DR	219297	219324	GTTCACTGCCGTACAGGCAGCTTAGAAA
			Spacer	219265	219296	TGCATCTTGCGTTGAGTCGAGTTTATTCAGTT
			DR	219237	219264	GTTCACTGCCGTACAGGCAGCTTAGAAA
			Spacer	219205	219236	TTATTGAGTACGCCGCAAAACTAATTAAATAA
			DR	219177	219204	GTTCACTGCCGTACAGGCAGCTTAGAAA
			Spacer	219144	219176	AAACTTCTAATGTCGTTCATAGTGGATAGCGT
			DR	219116	219143	GTTCACTGCCGTACAGGCAGCTTAGAAA
		PB72LOC_RS12855	cas1	217840	218820	-
		PB72LOC_RS12850	cas3	214547	217843	-
		PB72LOC_RS12845	csy1	212850	214181	-
		PB72LOC_RS12840	csy2	211921	212853	-
		PB72LOC_RS12835	csy3	210894	211907	-
		PB72LOC_RS12830	cas6f	210330	210884	-
			DR	210173	210200	TTTCTAAGCTGCCTGTACGGCAGTGAAC
			Spacer	210141	210172	ACGCAAAAAGCTGATCTGAACCAAGGTGCATG
			DR	210113	210140	TTTCTAAGCTGCCTGTACGGCAGTGAAC
			Spacer	210081	210112	AACATTACGCCTCAGAAAGCCGACTTCAATCA
			DR	210053	210080	TTTCTAAGCTGCCTGTACGGCAGTGAAC
			Spacer	210021	210052	TCAACTGCTGGCAAGGCCTGTTTGAACTGAAA
			DR	209993	210020	TTTCTAAGCTGCCTGTACGGCAGTGAAC
			DR	208988	209015	TTTCTAAGCTGCCTGTACGGCAGTGAAC
			Spacer	208956	208987	GCATGGTCATCACAACCCATTTTTTTCAGGGC
			DR	208928	208955	TTTCTAAGCTGCCTGTACGGCAGTGAAC
			Spacer	208895	208927	GTTGCGTTCGTCAGACAGAGACTATCCGTCGT
			DR	208867	208894	TTTCTAAGCTGCCTGTACGGCAGTGAAC
			Spacer	208835	208866	TTCTTTATGGACAGTGTCCAGGTGGATATTTC
			DR	208807	208834	TTTCTAAGCTGCCTGTACGGCAGTGAAC
			Spacer	208775	208806	GCGCGTTATGACGTTTAACGAGTGTCAGAACT
			DR	208747	208774	TTTCTAAGCTGCCTGTACGGCAGTGAAC
			Spacer	208715	208746	TTTATCGTACCAACACGATCCTGAGTACTGGA
			DR	208687	208714	TTTCTAAGCTGCCTGTACGGCAGTGAAC
			Spacer	208655	208686	GGTCACTGAGCGGTTAACGGTGCCAATCGCAA
			DR	208627	208654	TTTCTAAGCTGCCTGTACGGCAGTGAAC
			Spacer	208595	208626	GTTATCTTTGAGTATTTGTTATATGGCCTACA
			DR	208567	208594	TTTCTAAGCTGCCTGTACGGCAGTGAAC
			Spacer	208535	208566	ATGCAATATGATGCTTAGTTACAATATCTGCAT
			DR	208507	208534	TTTCTAAGCTGCCTGTACGGCAGTGAAC
			Spacer	208475	208506	TCGCCGCCTTTAAGCGCATGTCGGTCGGAGCT
			DR	208447	208474	TTTCTAAGCTGCCTGTACGGCAGTGAAC
	SS26		DR	50983	51010	GTTCACTGCCGTACAGGCAGCTTAGAAA
			Spacer	50950	50982	AAGCGTAGTACAGAGCAACCCCGAGGCGGACG
			DR	50922	50949	GTTCACTGCCGTACAGGCAGCTTAGAAA
			Spacer	50890	50921	ACAGACAGAAGGTGCATAAAAAGGAAGCCTCAC
			DR	50862	50889	GTTCACTGCCGTACAGGCAGCTTAGAAA
			DR	50744	50771	GTTCACTGCCGTACAGGCAGCTTAGAAA
			Spacer	50712	50743	TGAAATGATCGCTGCACGTCCGCAAGGTCATAA
			DR	50684	50711	GTTCACTGCCGTACAGGCAGCTTAGAAA
			Spacer	50652	50683	TGTTGAAGCTCGATCGATACTGGAAGGTACTT
			DR	50624	50651	GTTCACTGCCGTACAGGCAGCTTAGAAA
			Spacer	50592	50623	GAGGTAAACCCTGATGAGTTGCTGGCTGATTT
			DR	50564	50591	GTTCACTGCCGTACAGGCAGCTTAGAAA
			Spacer	50531	50563	TGATAAGCCAAAGACCACGCATACATGGCCTTA
			DR	50503	50530	GTTCACTGCCGTACAGGCAGCTTAGAAA
			Spacer	50470	50502	GCAGGGTGTTCTGCGTTATCTGCGCGTCAACTA
			DR	50442	50469	GTTCACTGCCGTACAGGCAGCTTAGAAA
			Spacer	50410	50441	TGCATCTTGCGTTGAGTCGAGTTTATTCAGTT
			DR	50382	50409	GTTCACTGCCGTACAGGCAGCTTAGAAA
			Spacer	50350	50381	TTATTGAGTACGCCGCAAAACTAATTAAATAA
			DR	50322	50349	GTTCACTGCCGTACAGGCAGCTTAGAAA
			Spacer	50289	50321	AAACTTCTAATGTCGTTCATAGTGGATAGCGT
			DR	50261	50288	GTTCACTGCCGTACAGGCAGCTTAGAAA
		DF214_RS15635	cas1	48985	49965
		DF214_RS15630	cas3	45692	48988
		DF214_RS15625	csy1	43995	45326
		DF214_RS15620	csy2	43066	43998
		DF214_RS15615	csy3	42039	43052
		DF214_RS15610	cas6f	41475	42029
			DR	41318	41345	TTTCTAAGCTGCCTGTACGGCAGTGAAC
			Spacer	41286	41317	ACGCAAAAAGCTGATCTGAACCAAGGTGCATG
			DR	41258	41285	TTTCTAAGCTGCCTGTACGGCAGTGAAC
			Spacer	41226	41257	AACATTACGCCTCAGAAAGCCGACTTCAATCA
			DR	41198	41225	TTTCTAAGCTGCCTGTACGGCAGTGAAC
			Spacer	41166	41197	TCAACTGCTGGCAAGGCCTGTTTGAACTGAAA
			DR	41138	41165	TTTCTAAGCTGCCTGTACGGCAGTGAAC
			DR	40133	40160	TTTCTAAGCTGCCTGTACGGCAGTGAAC
			Spacer	40101	40132	GCATGGTCATCACAACCCATTTTTTTCAGGGC
			DR	40073	40100	TTTCTAAGCTGCCTGTACGGCAGTGAAC
			Spacer	40040	40072	GTTGCGTTCGTCAGACAGAGACTATCCGTCGT
			DR	40012	40039	TTTCTAAGCTGCCTGTACGGCAGTGAAC
			Spacer	39980	40011	TTCTTTATGGACAGTGTCCAGGTGGATATTTC
			DR	39952	39979	TTTCTAAGCTGCCTGTACGGCAGTGAAC
			Spacer	39920	39951	GCGCGTTATGACGTTTAACGAGTGTCAGAACT
			DR	39892	39919	TTTCTAAGCTGCCTGTACGGCAGTGAAC
			Spacer	39860	39891	TTTATCGTACCAACACGATCCTGAGTACTGGA
			DR	39832	39859	TTTCTAAGCTGCCTGTACGGCAGTGAAC
			Spacer	39800	39831	GGTCACTGAGCGGTTAACGGTGCCAATCGCAA
			DR	39772	39799	TTTCTAAGCTGCCTGTACGGCAGTGAAC
			Spacer	39740	39771	GTTATCTTTGAGTATTTGTTATATGGCCTACA
			DR	39712	39739	TTTCTAAGCTGCCTGTACGGCAGTGAAC
			Spacer	39680	39711	ATGCAATATGATGCTTAGTTACAATATCTGCAT
			DR	39652	39679	TTTCTAAGCTGCCTGTACGGCAGTGAAC
			Spacer	39620	39651	TCGCCGCCTTTAAGCGCATGTCGGTCGGAGCT
			DR	39592	39619	TTTCTAAGCTGCCTGTACGGCAGTGAAC
P. parmentieri	SCC3193		DR	4089127	4089154	TTTCTAAGCTGCCTATACGGCAGTGAAC
			Spacer	4089095	4089126	GCTGAATATCGTTTTCCTGTTCACTGTGATCT
			DR	4089067	4089094	TTTCTAAGCTGCCTATACGGCAGTGAAC
			Spacer	4089035	4089066	CTGCCACCTGATGTGCCGTATGAAATAACAGT
			DR	4089007	4089034	TTTCTAAGCTGCCTATACGGCAGTGAAC
			Spacer	4088975	4089006	TCAAAGTCGGTTGAAATTCATAACTGGCTAGA
			DR	4088947	4088974	TTTCTAAGCTGCCTATACGGCAGTGAAC
			Spacer	4088915	4088946	ATTCTTTCCACAAGCATGAACTTCTATCAGGT
			DR	4088887	4088914	TTTCTAAGCTGCCTATACGGCAGTGAAC
			Spacer	4088855	4088886	ACCCGCTGTCCGGTGCAGCTCCCTCGCCTGGC
			DR	4088827	4088854	TTTCTAAGCTGCCTATACGGCAGTGAAC
			Spacer	4088795	4088826	TTATCGACCAGTTGCGTAAGTCCGTATCTGCT
			DR	4088767	4088794	TTTCTAAGCTGCCTATACGGCAGTGAAC
			Spacer	4088735	4088766	CGTTGTACAACGGGCTGACGCCGTTTGAGATT
			DR	4088707	4088734	TTTCTAAGCTGCCTATACGGCAGTGAAC
			Spacer	4088675	4088706	CGCACCGGCTGCGCGACAACTGCTGTCATTGC
			DR	4088647	4088674	TTTCTAAGCTGCCTATACGGCAGTGAAC
			Spacer	4088615	4088646	CTGCGCCGTTCCGCTCGGCAAATTGATAATCA
			DR	4088587	4088614	TTTCTAAGCTGCCTATACGGCAGTGAAC
			Spacer	4088555	4088586	CCATTGGGTCGGAGAAACTGTATCGAGTAACT
			DR	4088527	4088554	TTTCTAAGCTGCCTATACGGCAGTGAAC
			Spacer	4088495	4088526	CTGGTTCCGGGCGCGTTCGTCCACCAGCAGGA
			DR	4088467	4088494	TTTCTAAGCTGCCTATACGGCAGTGAAC
			Spacer	4088435	4088466	TTGCGGCTCGTCAGCGTAGCTGTCGGCAGGCA
			DR	4088407	4088434	TTTCTAAGCTGCCTATACGGCAGTGAAC
			Spacer	4088375	4088406	CGTTCCCAGGCGAAGTGAAGCCGCCGCAGGAT
			DR	4088347	4088374	TTTCTAAGCTGCCTATACGGCAGTGAAC
			Spacer	4088315	4088346	TTGGCCTGCTGAAATGCCGCTGATGCCATAGC
			DR	4088287	4088314	TTTCTAAGCTGCCTATACGGCAGTGAAC
			Spacer	4088255	4088286	GCGAGTGAGAAAACGCACTACAGTCAGGCGAT
			DR	4088227	4088254	TTTCTAAGCTGCCTATACGGCAGTGAAC
			Spacer	4088195	4088226	GCCAGTAAGCAGCATCAGGATGAATGCGTGAA
			DR	4088167	4088194	TTTCTAAGCTGCCTATACGGCAGTGAAC
			Spacer	4088135	4088166	CGGCAATCGGACTTCGGCGGGCATTGGGAAAT
			DR	4088107	4088134	TTTCTAAGCTGCCTATACGGCAGTGAAC
			Spacer	4088075	4088106	TTCCTGTTCACATGGGTGAAATGGAACGAGCA
			DR	4088047	4088074	TTTCTAAGCTGCCTATACGGCAGTGAAC
			Spacer	4088015	4088046	CAAGAATGCGCAAGGCATGTTTCAGCCGGGTT
			DR	4087987	4088014	TTTCTAAGCTGCCTATACGGCAGTGAAC
			Spacer	4087955	4087986	AGACTGCACCGGCCGTTCAGCGACGAAAAAGA
			DR	4087927	4087954	TTTCTAAGCTGCCTATACGGCAGTGAAC
			Spacer	4087895	4087926	CTACGTTCATTCATGACACGCGGTTCCTGACC
			DR	4087867	4087894	TTTCTAAGCTGCCTATACGGCAGTGAAC
			Spacer	4087835	4087866	GACGCCCTCACGGTGACGAGTGGCGCGGTGGC
			DR	4087807	4087834	TTTCTAAGCTGCCTATACGGCAGTGAAC
			Spacer	4087775	4087806	CGCAGGCGAAAATCACTATCAGACTCCATCAG
			DR	4087747	4087774	TTTCTAAGCTGCCTATACGGCAGTGAAC
			Spacer	4087715	4087746	AGAAAAGGAGACAGTCCAATTTAACCGGAGCT
			DR	4087687	4087714	TTTCTAAGCTGCCTATACGGCAGTGAAC
			Spacer	4087655	4087686	CTGTCGTTTGAGAATCAGTACACGCTGAATCT
			DR	4087627	4087654	TTTCTAAGCTGCCTATACGGCAGTGAAC
			Spacer	4087594	4087626	TTGCAACAGCAGCAGGACAATGGTGACGTGGGC
			DR	4087566	4087593	TTTCTAAGCTGCCTATACGGCAGTGAAC
			Spacer	4087534	4087565	AAATATACGATCAATATTATCAACAGGCATTA
			DR	4087506	4087533	TTTCTAAGCTGCCTATACGGCAGTGAAC
			Spacer	4087474	4087505	CAATCCTCGCCTGCTCAGTCAGTATGCATAAC
			DR	4087446	4087473	TTTCTAAGCTGCCTATACGGCAGTGAAC
			Spacer	4087414	4087445	GCCGGTTGCTGCGATAGCGACTGCGTTAAGTG
			DR	4087386	4087413	TTTCTAAGCTGCCTATACGGCAGTGAAC
			Spacer	4087354	4087385	GGCCATCATCACCGTTGGGTTTTCGTGTATCG
			DR	4087326	4087353	TTTCTAAGCTGCCTATACGGCAGTGAAC
			Spacer	4087294	4087325	GTTTTTCGCTCTCATTTGATGAGGGCCTCTCA
			DR	4087266	4087293	TTTCTAAGCTGCCTATACGGCAGTGAAC
		W5S_3797	cas1	4085990	4086970
		W5S_3796	cas2-cas3	4082697	4085993
		W5S_3795	csy1	4080963	4082297
		W5S_3794	csy2	4080034	4080966
		W5S_3793	csy3	4079007	4080020
		W5S_3792	cas6f	4078443	4078997
	WPP163		DR	4029446	4029473	TTTCTAAGCTGCCTATACGGCAGTGAAC
			Spacer	4029414	4029445	ACGGGAAGCGGAAACATTACGCTGACAACGCC
			DR	4029386	4029413	TTTCTAAGCTGCCTATACGGCAGTGAAC
			Spacer	4029354	4029385	CATTTTTCGGTACCCATTCCCCTTGCATTTCG
			DR	4029326	4029353	TTTCTAAGCTGCCTATACGGCAGTGAAC
			Spacer	4029294	4029325	TTTTGGTGTAGATGAAACCGGCGCAGCGATTG
			DR	4029266	4029293	TTTCTAAGCTGCCTATACGGCAGTGAAC
			Spacer	4029234	4029265	ACGACGCTCGATCGCTTCTTCTGTGCTTTCGT
			DR	4029206	4029233	TTTCTAAGCTGCCTATACGGCAGTGAAC
			Spacer	4029174	4029205	ATTGACGCGTAGATGCTTCTGATACTCGAAAA
			DR	4029146	4029173	TTTCTAAGCTGCCTATACGGCAGTGAAC
			Spacer	4029114	4029145	GCTTCAAACGCAAAGTACCAGGTGGCACCGAT
			DR	4029086	4029113	TTTCTAAGCTGCCTATACGGCAGTGAAC
			Spacer	4029054	4029085	CCAGCGAATGCCCCTCCACGCCATTTTCATCT
			DR	4029026	4029053	TTTCTAAGCTGCCTATACGGCAGTGAAC
			Spacer	4028994	4029025	TCACCGGCACAGCGCTTGTTGAGATTCCGGCT
			DR	4028966	4028993	TTTCTAAGCTGCCTATACGGCAGTGAAC
			Spacer	4028934	4028965	ATTGATCCGGTTCCGACGCTCGAAGATGCGCT
			DR	4028906	4028933	TTTCTAAGCTGCCTATACGGCAGTGAAC
			Spacer	4028874	4028905	CTGTCAGCAGGTCGTTGAAATCCCCGCTTTTA
			DR	4028846	4028873	TTTCTAAGCTGCCTATACGGCAGTGAAC
			Spacer	4028814	4028845	GCCGTGTATCCTATAAGTTCCGTGCATTCTCT
			DR	4028786	4028813	TTTCTAAGCTGCCTATACGGCAGTGAAC
			Spacer	4028754	4028785	GTCGGCGGCAACGTGCTGTGGAGCTCTAAGCA
			DR	4028726	4028753	TTTCTAAGCTGCCTATACGGCAGTGAAC
			Spacer	4028694	4028725	CCATCATCTGCACTCATCCCAAAGCTAACTTT
			DR	4028666	4028693	TTTCTAAGCTGCCTATACGGCAGTGAAC
			Spacer	4028634	4028665	GCTGACGCACTACTTCAGGTCGGTTGGCTCAA
			DR	4028606	4028633	TTTCTAAGCTGCCTATACGGCAGTGAAC
			Spacer	4028574	4028605	AGCATTTCATTTATGCCACTTCAGCCTGAGGA
			DR	4028546	4028573	TTTCTAAGCTGCCTATACGGCAGTGAAC
			Spacer	4028513	4028545	TTCACGCAGCATGCCGGGGCCAACAGACAGGCT
			DR	4028485	4028512	TTTCTAAGCTGCCTATACGGCAGTGAAC
			Spacer	4028453	4028484	GAGCGATACGTGATGAATTCAACGCTCAACTA
			DR	4028425	4028452	TTTCTAAGCTGCCTATACGGCAGTGAAC
			Spacer	4028393	4028424	ATAATACCTAATACAAGCCCTGGCATTCGTCA
			DR	4028365	4028392	TTTCTAAGCTGCCTATACGGCAGTGAAC
			Spacer	4028333	4028364	TGAGCAAGGTTCTGATACGCAAGGCACAGCGC
			DR	4028305	4028332	TTTCTAAGCTGCCTATACGGCAGTGAAC
			Spacer	4028273	4028304	GAATTTATCGGACGGGTGCAACGTATGGCGCG
			DR	4028245	4028272	TTTCTAAGCTGCCTATACGGCAGTGAAC
			Spacer	4028212	4028244	CCAAAAAACCCCAGCCAGATTATCGCCGAGCAG
			DR	4028184	4028211	TTTCTAAGCTGCCTATACGGCAGTGAAC
			Spacer	4028152	4028183	TAGCGGGTTCATACTCGATTACCGCACCGTCG
			DR	4028124	4028151	TTTCTAAGCTGCCTATACGGCAGTGAAC
			Spacer	4028092	4028123	ACAGGATGCCGTAATCAAAAACACCTTCTTCT
			DR	4028064	4028091	TTTCTAAGCTGCCTATACGGCAGTGAAC
			Spacer	4028032	4028063	CCGTTCCGCAATGATCCGCGCCTGATTGTGCT
			DR	4028004	4028031	TTTCTAAGCTGCCTATACGGCAGTGAAC
			Spacer	4027971	4028003	TTAGATGCCGTTGATCTGGCACATGCCGTCATG
			DR	4027943	4027970	TTTCTAAGCTGCCTATACGGCAGTGAAC
		Pecwa_3659	cas1	4026667	4027647
		Pecwa_3658	cas2-cas3	4023380	4026670
		Pecwa_3657	csy1	4022022	4023356
		Pecwa_3656	csy2	4021093	4022025
		Pecwa_3655	csy3	4020066	4021079
		Pecwa_3654	cas6f	4019502	4020056
	RNS08.42.1AT		DR	85425	85452	TTTCTAAGCTGCCTATACGGCAGTGAAC
			Spacer	85453	85484	GCTGAATATCGTTTTCCTGTTCACTGTGATCT
			DR	85485	85512	TTTCTAAGCTGCCTATACGGCAGTGAAC
			Spacer	85513	85544	ATATTGTACTGAAACGTGATTGGCTCCATTCT
			DR	85545	85572	TTTCTAAGCTGCCTATACGGCAGTGAAC
			Spacer	85573	85604	TCACGCTGTACGGAAAACTGGCAGAGGTGGCT
			DR	85605	85632	TTTCTAAGCTGCCTATACGGCAGTGAAC
			Spacer	85633	85664	TGATTGCCCAATACCAAACGCTGGAATTTAAC
			DR	85665	85692	TTTCTAAGCTGCCTATACGGCAGTGAAC
			Spacer	85693	85724	GCCGAGTTTCACGACAGCCACATTCGGTGCAC
			DR	85725	85752	TTTCTAAGCTGCCTATACGGCAGTGAAC
			Spacer	85753	85784	GCAATTAGCGACCCGTAAAACCCGCCCTCCAC
			DR	85785	85812	TTTCTAAGCTGCCTATACGGCAGTGAAC
			Spacer	85813	85844	TCAGAAATTCCATCCACTTATCGTTAATCAGC
			DR	85845	85872	TTTCTAAGCTGCCTATACGGCAGTGAAC
			Spacer	85873	85905	ACGAAAGCGGCGCAACGTCAGTATCGGGCGGCG
			DR	85906	85933	TTTCTAAGCTGCCTATACGGCAGTGAAC
			Spacer	85934	85965	GTGAATGCGCCATCGGAATAAATATTGATAAC
			DR	85966	85993	TTTCTAAGCTGCCTATACGGCAGTGAAC
			Spacer	85994	86025	ATAGCGCACCATAACATTGTTAGCGCTTACAT
			DR	86026	86053	TTTCTAAGCTGCCTATACGGCAGTGAAC
			Spacer	86054	86086	ACATGAAATTCACGGATAGTGATTATATAATGA
			DR	86087	86114	TTTCTAAGCTGCCTATACGGCAGTGAAC
			Spacer	86115	86146	ATCATGCACATCATGGATGAATTGGAATTGTG
			DR	86147	86174	TTTCTAAGCTGCCTATACGGCAGTGAAC
			Spacer	86175	86206	ACGGAGGCGACCGTGACAGCGACCATTACCCA
			DR	86207	86234	TTTCTAAGCTGCCTATACGGCAGTGAAC
			Spacer	86235	86266	GAGCTGCGCAAGAAAAATTGCCTCGTCATCAT
			DR	86267	86294	TTTCTAAGCTGCCTATACGGCAGTGAAC
			Spacer	86295	86327	GGGGCGATGGTTGCTACAGTGATACTACTGTAG
			DR	86328	86355	TTTCTAAGCTGCCTATACGGCAGTGAAC
			Spacer	86356	86387	TTTATGGATGCGCGGGCGTTAGATTTTGCTAT
			DR	86388	86415	TTTCTAAGCTGCCTATACGGCAGTGAAC
			Spacer	86416	86447	CGAAAGGCACGTAAACAGATTGCCCGACTTTA
			DR	86448	86475	TTTCTAAGCTGCCTATACGGCAGTGAAC
			Spacer	86476	86508	TAACCTCAACAAAGAATAAGCCCCTATTATCTA
			DR	86509	86536	TTTCTAAGCTGCCTATACGGCAGTGAAC
			Spacer	86537	86568	TTGCCCTGCACAGCTTCAATGATGCGTATGAA
			DR	86569	86596	TTTCTAAGCTGCCTATACGGCAGTGAAC
			Spacer	86597	86628	ACGAGTTTCTGCCGCTTGCCCTGCTTTCTGCT
			DR	86629	86656	TTTCTAAGCTGCCTATACGGCAGTGAAC
			Spacer	86657	86689	CCAAGATATCTAAAAGGCTAGAATCTTCCTCTA
			DR	86690	86717	TTTCTAAGCTGCCTATACGGCAGTGAAC
			Spacer	86718	86749	ACACGCAGGGCATAGTCAAGCACGTTGAATGA
			DR	86750	86777	TTTCTAAGCTGCCTATACGGCAGTGAAC
			Spacer	86778	86809	GCTAACGCTAAATTGTTCCACCAGCTAAACGC
			DR	86810	86837	TTTCTAAGCTGCCTATACGGCAGTGAAC
			Spacer	86838	86870	CCTGCGAAACCTGAAAGCGGATAATTTGCAGTG
			DR	86871	86898	TTTCTAAGCTGCCTATACGGCAGTGAAC
			Spacer	86899	86930	AGGAGCTTTTAGGGGTATGTATGTTTATACAG
			DR	86931	86958	TTTCTAAGCTGCCTATACGGCAGTGAAC
			Spacer	86959	86990	TTCGATAGCGGAGTACACCGCCGCGTTTAGCT
			DR	86991	87018	TTTCTAAGCTGCCTATACGGCAGTGAAC
		A8F97_RS00375	Cas1	87316	88296
		A8F97_RS00380	cas2-cas3	88293	91589
		A8F97_RS00385	hypothetical protein	91740	91976
		A8F97_RS00390	csy1	92017	93351
		A8F97_RS00395	csy2	93348	94280
		A8F97_RS00400	csy3	94294	95307
		A8F97_RS00405	cas6f	95317	95871
			DR	104235	104262	TTTCTAAGCTGCCTATACGGCAGTGAAC
			Spacer	104263	104294	GCTGGCTCGATGCGCAGCATGACAGCGCGCCC
			DR	104295	104322	TTTCTAAGCTGCCTATACGGCAGTGAAC
			Spacer	104323	104354	TTCTTTCAATACCATGCCGCCCCACGCATTGC
			DR	104355	104382	TTTCTAAGCTGCCTATACGGCAGTGAAC
			Spacer	104383	104414	CCTTTCCGCCATAAATTTTTATCTGCTTACCG
			DR	104415	104442	TTTCTAAGCTGCCTATACGGCAGTGAAC
			Spacer	104443	104474	TCAGCTAGACGTAATTTATGGTATGTAGGCAA
			DR	104475	104502	TTTCTAAGCTGCCTATACGGCAGTGAAC
			Spacer	104503	104534	AAGGTTGGGCGCTGGTGCCAATTGAGCCGACT
			DR	104535	104562	TTTCTAAGCTGCCTATACGGCAGTGAAC
			Spacer	104563	104594	GACAGGGCGGTGGATCACATCGTTCCGCTCTC
			DR	104595	104622	TTTCTAAGCTGCCTATACGGCAGTGAAC
			Spacer	104623	104654	TGGTATTCGTCGCCGGTCACTCGGTCATCCGT
			DR	104655	104682	TTTCTAAGCTGCCTATACGGCAGTGAAC
			Spacer	104683	104714	TTTTTGTCAGGACTCAAACCGGCGTAATTTAT
			DR	104715	104742	TTTCTAAGCTGCCTATACGGCAGTGAAC
			Spacer	104743	104774	GATTCGCGGGTTAGCGTGGGTGGTTCTGCGCT
			DR	104775	104802	TTTCTAAGCTGCCTATACGGCAGTGAAC
			Spacer	104803	104834	ATTTAAGCTTCAGAATGTGATTGGCCTCAAAA
			DR	104835	104862	TTTCTAAGCTGCCTATACGGCAGTGAAC
			Spacer	104863	104894	TTGGTTTCATGACGCTGTGGCTTTCGCACCTT
			DR	104895	104922	TTTCTAAGCTGCCTATACGGCAGTGAAC
			Spacer	104923	104954	ATTCAGGTCATCTGGTATCGGAGAACGCAGCC
			DR	104955	104982	TTTCTAAGCTGCCTATACGGCAGTGAAC
			Spacer	104983	105014	CATCGCTGGCGTATTCAGTGTGGTCGAAAGAG
			DR	105015	105042	TTTCTAAGCTGCCTATACGGCAGTGAAC
			Spacer	105043	105074	CATTTCAACCGGAGAGGTCAGTACTAGACTGT
			DR	105075	105102	TTTCTAAGCTGCCTATACGGCAGTGAAC
			Spacer	105103	105134	ATAGGATATCAATGTATGCCTCACGCGTAAGA
			DR	105135	105162	TTTCTAAGCTGCCTATACGGCAGTGAAC
			Spacer	105163	105194	ATACAAAGGATACAATGCCCGTCGAGATAAAC
			DR	105195	105222	TTTCTAAGCTGCCTATACGGCAGTGAAC
			Spacer	105223	105254	TGGTGCGTGTCGCGGCGGCGGTAGAGGGTGAT
			DR	105255	105282	TTTCTAAGCTGCCTATACGGCAGTGAAC
			Spacer	105283	105314	TTGATAAACACGCACACGGCGCAGTGATGAGC
			DR	105315	105342	TTTCTAAGCTGCCTATACGGCAGTGAAC
			Spacer	105343	105367	CTTTAGTGCAGGCAGCGGGGCGCTA
			DR	105368	105395	TTTCTAAGCTGCCTATACGGCAGTGAAC
			Spacer	105396	105427	GACGAGCAACGGGCGCACTGCCCATTGCCCAA
			DR	105428	105455	TTTCTAAGCTGCCTATACGGCAGTGAAC
			Spacer	105456	105487	TCAGATGCCGTTGATCTGGCACATGCCGTTAT
			DR	105488	105515	TTTCTAAGCTGCCTATACGGCAGTGAAC
			Spacer	105516	105547	TTAATTAACTGCATAACAGCCTGGGAAACGGT
			DR	105548	105575	TTTCTAAGCTGCCTATACGGCAGTGAAC
			Spacer	105576	105607	GCAGCAACTTCACGCTGACGGGTTTGCATGTC
			DR	105608	105635	TTTCTAAGCTGCCTATACGGCAGTGAAC
			Spacer	105636	105667	CGACTCACTTAACGAATTTGCATACGACCCGT
			DR	105668	105695	TTTCTAAGCTGCCTATACGGCAGTGAAC
			Spacer	105696	105727	ACTTCTAACACGCCTTTATGGTCATCATATAC
			DR	105728	105755	TTTCTAAGCTGCCTATACGGCAGTGAAC
			Spacer	105756	105787	GAATAACGTCGAGCGTGACGTCATCCAGCACT
			DR	105788	105815	TTTCTAAGCTGCCTATACGGCAGTGAAC
			Spacer	105816	105847	AAATCCAAGAGAGTACGAGCGCCGTTAGCATA
			DR	105848	105875	TTTCTAAGCTGCCTATACGGCAGTGAAC
			Spacer	105876	105907	ACTCTGATAGTTCTATATTGGGTCACGTGGAA
			DR	105908	105935	TTTCTAAGCTGCCTATACGGCAGTGAAC
			Spacer	105936	105967	ACTATTACCGTGACGGTGAATTTACTGTTAAC
			DR	105968	105995	TTTCTAAGCTGCCTATACGGCAGTGAAC
			Spacer	105996	106027	ATCCTATTATTAATTAGCGTTGCAGTCGCTAA
			DR	106028	106055	TTTCTAAGCTGCCTATACGGCAGTGAAC
			Spacer	106056	106087	TTAGTGCACGTTACGCCGTTTAGCGTTTCAGA
			DR	106088	106115	TTTCTAAGCTGCCTATACGGCAGTGAAC
			Spacer	106116	106147	ATTGGAATAAGGCAATTAATAGCCGTGCTTAG
			DR	106148	106175	TTTCTAAGCTGCCTATACGGCAGTGAAC
			Spacer	106176	106207	GCTAAACTGCTGGGCGTGCTCGATGAAGTTAA
			DR	106208	106235	TTTCTAAGCTGCCTATACGGCAGTGAAC
			Spacer	106236	106268	ATTCTGTTTATGTTATAAAAGATTCTTCCTGCG
			DR	106269	106296	TTTCTAAGCTGCCTATACGGCAGTGAAC
	CFIA1002		DR	185680	185707	TTTCTAAGCTGCCTATACGGCAGTGAAC
			Spacer	185648	185679	ACGGGAAGCGGAAACATTACGCTGACAACGCC
			DR	185620	185647	TTTCTAAGCTGCCTATACGGCAGTGAAC
			Spacer	185588	185619	CTGCCACCTGATGTGCCGTATGAAATAACAGT
			DR	185560	185587	TTTCTAAGCTGCCTATACGGCAGTGAAC
			Spacer	185528	185559	GTGCGTGGCCATGGCGCTGGCCACTTCATTCA
			DR	185500	185527	TTTCTAAGCTGCCTATACGGCAGTGAAC
			Spacer	185468	185499	GGTTGCAAGGGCGGCGCTGGCGAACTGCACGC
			DR	185440	185467	TTTCTAAGCTGCCTATACGGCAGTGAAC
			Spacer	185408	185439	GCACTAAATTGCAGTCAAGGGGCTCGGTATCT
			DR	185380	185407	TTTCTAAGCTGCCTATACGGCAGTGAAC
			Spacer	185348	185379	CTGGTTCGGTAACAAATACGACAAGGAGGACT
			DR	185320	185347	TTTCTAAGCTGCCTATACGGCAGTGAAC
			Spacer	185288	185319	GGAGTTCTCACGCGCGATAGTCTTGGCTACGT
			DR	185260	185287	TTTCTAAGCTGCCTATACGGCAGTGAAC
			Spacer	185228	185259	AAACCGATGCGTGGGAGTCGAACGCCGATTTG
			DR	185200	185227	TTTCTAAGCTGCCTATACGGCAGTGAAC
			Spacer	185168	185199	GCTTATGATCCGGCGGTGCATGAGGCCCCGAT
			DR	185140	185167	TTTCTAAGCTGCCTATACGGCAGTGAAC
			Spacer	185108	185139	ATTCTTTCCACAAGCATGAACTTCTATCAGGT
			DR	185080	185107	TTTCTAAGCTGCCTATACGGCAGTGAAC
			Spacer	185048	185079	CCGGAGAGCGGAAAGCGCCGCCCGCGCCCACA
			DR	185020	185047	TTTCTAAGCTGCCTATACGGCAGTGAAC
			Spacer	184988	185019	TCGGTGGCGAAGCTCCGGCACTGGTGGCCAAA
			DR	184960	184987	TTTCTAAGCTGCCTATACGGCAGTGAAC
			Spacer	184927	184959	ATGATTGAGGCTTTCGGCCAGAAATTTTTCCCG
			DR	184899	184926	TTTCTAAGCTGCCTATACGGCAGTGAAC
			Spacer	184867	184898	TCCATTCCCTTTGCATTTCGGGCATTCTTTGT
			DR	184839	184866	TTTCTAAGCTGCCTATACGGCAGTGAAC
			Spacer	184807	184838	CTGACTGTTTGCCATCGTCATTAATGCACGCT
			DR	184779	184806	TTTCTAAGCTGCCTATACGGCAGTGAAC
			Spacer	184747	184778	AAGTCATTATCGGTCAAGGGGTTCGGCACCTT
			DR	184719	184746	TTTCTAAGCTGCCTATACGGCAGTGAAC
		AZ50_RS0110340	cas1	183443	184423
		AZ50_RS0110335	cas2-cas3	180156	183446
		AZ50_RS0110330	csy1	178798	180132
		AZ50_RS0110325	csy2	177869	178801
		AZ50_RS0110320	csy3	176842	177855
		AZ50_RS0110315	cas6f	176278	176832
			DR	167423	167450	TTTCTAAGCTGCCTATACGGCAGTGAAC
			Spacer	167391	167422	GCTGGCTCGATGCGCAGCATGACAGCGCGCCC
			DR	167363	167390	TTTCTAAGCTGCCTATACGGCAGTGAAC
			Spacer	167331	167362	CTACCGTATTAAAGAAGGCCAGTTGATTCTTT
			DR	167303	167330	TTTCTAAGCTGCCTATACGGCAGTGAAC
			Spacer	167271	167302	GATTGCCCCTTCTCTAAAGAGTGGCAAGAGTG
			DR	167243	167270	TTTCTAAGCTGCCTATACGGCAGTGAAC
			Spacer	167211	167242	AAAGAGGGCGGCAAGCTGAAACGCTATCGTGT
			DR	167183	167210	TTTCTAAGCTGCCTATACGGCAGTGAAC
			Spacer	167151	167182	GGTACGTTGAGCGCTCGCAGCCAGCGGAGAAC
			DR	167123	167150	TTTCTAAGCTGCCTATACGGCAGTGAAC
			Spacer	167091	167122	CAATTGGTGCGATGCCAACATCTGAACTGGCA
			DR	167063	167090	TTTCTAAGCTGCCTATACGGCAGTGAAC
			Spacer	167031	167062	CTGATGGTTTGCCTCCAATTGCTCGGATTGCT
			DR	167003	167030	TTTCTAAGCTGCCTATACGGCAGTGAAC
			Spacer	166971	167002	GATGTATTCAGGGAATCCGAAAACCTGATATT
			DR	166943	166970	TTTCTAAGCTGCCTATACGGCAGTGAAC
			Spacer	166911	166942	TCCTATGATGCGGTCGAAGCGTTCCCCCCTGA
			DR	166883	166910	TTTCTAAGCTGCCTATACGGCAGTGAAC
			Spacer	166851	166882	ACGCTCGCGCCAACGCTGAACTACTTCTCAAA
			DR	166823	166850	TTTCTAAGCTGCCTATACGGCAGTGAAC
	PB20		DR	141513	141540	GTTCACTGCCGTACAGGCAGCTTAGAAA
			Spacer	141481	141512	TATACTTGGATTTGTCGGTAGGCTGGTAAAAC
			DR	141453	141480	GTTCACTGCCGTACAGGCAGCTTAGAAA
			Spacer	141421	141452	TAATGTCCTTTTTAGGCTAGAACATCGGATTA
			DR	141393	141420	GTTCACTGCCGTACAGGCAGCTTAGAAA
			Spacer	141361	141392	AATGACGCCGGAATCATGCTACTGATTGTTTG
			DR	141333	141360	GTTCACTGCCGTACAGGCAGCTTAGAAA
			Spacer	141301	141332	AGCAACTGCAACGGCGGCGGCTGGTTCTGCGT
			DR	141273	141300	GTTCACTGCCGTACAGGCAGCTTAGAAA
			Spacer	141241	141272	TAATAGGGGTGCACTAGGCTAGCCAATTACAC
			DR	141213	141240	GTTCACTGCCGTACAGGCAGCTTAGAAA
			Spacer	141181	141212	AGTCCGTGCATGAAACAGGTACTAACGGGAAA
			DR	141153	141180	GTTCACTGCCGTACAGGCAGCTTAGAAA
			Spacer	141121	141152	CTGAGATAGCTGAATAATAGCGGCTTCCGCTT
			DR	141093	141120	GTTCACTGCCGTACAGGCAGCTTAGAAA
			Spacer	141061	141092	GTCCTTGTAGACCCATCTGAAAGCGATTTATG
			DR	141033	141060	GTTCACTGCCGTACAGGCAGCTTAGAAA
			Spacer	141001	141032	TGATAAGCCCCGACGATAACGCGGGTTGCCGC
			DR	140973	141000	GTTCACTGCCGTACAGGCAGCTTAGAAA
			Spacer	140941	140972	CTCTGGCGGCGTTTCTGACGGCCACATAATAA
			DR	140913	140940	GTTCACTGCCGTACAGGCAGCTTAGAAA
			Spacer	140881	140912	GTTCCGGCAACACCAGCCGCGCCGATCATTGC
			DR	140853	140880	GTTCACTGCCGTACAGGCAGCTTAGAAA
			Spacer	140821	140852	AGCGTGTCAGCAAATGAAATATTGAGATTGCG
			DR	140793	140820	GTTCACTGCCGTACAGGCAGCTTAGAAA
			Spacer	140761	140792	AACTCTGGCAAGGTCGAAGACTTCAATGACTA
			DR	140733	140760	GTTCACTGCCGTACAGGCAGCTTAGAAA
			Spacer	140701	140732	GTGGTGATAAATCAAAAGATCATCCGACACCA
			DR	140673	140700	GTTCACTGCCGTACAGGCAGCTTAGAAA
			Spacer	140641	140672	TCTGCCGCATTGAGAAAATATTCACTGAGGAA
			DR	140613	140640	GTTCACTGCCGTACAGGCAGCTTAGAAA
			Spacer	140581	140612	CGCAACGAAATAGCTTGGCGACACGTCAGCAC
			DR	140553	140580	GTTCACTGCCGTACAGGCAGCTTAGAAA
			Spacer	140521	140552	AGCGAAACGATCCCCCTCACGCGCGTTAACGT
			DR	140493	140520	GTTCACTGCCGTACAGGCAGCTTAGAAA
			Spacer	140461	140492	CAGTGCAATCATCAGCAGCAAGTGAGCCGATA
			DR	140433	140460	GTTCACTGCCGTACAGGCAGCTTAGAAA
			Spacer	140401	140432	ATTACGAGACTCTCCGTAAATATATTGCCCCC
			DR	140373	140400	GTTCACTGCCGTACAGGCAGCTTAGAAA
			Spacer	140341	140372	TGAGCAAAAGGCATCAACTGAACAACAAAATA
			DR	140313	140340	GTTCACTGCCGTACAGGCAGCTTAGAAA
			Spacer	140281	140312	ACGCTGGATTACGCAAAGTAATGCGTTTCTAG
			DR	140253	140280	GTTCACTGCCGTACAGGCAGCTTAGAAA
			Spacer	140221	140252	TGCAATACGCACACAAGATCATCGTTTGTATC
			DR	140193	140220	GTTCACTGCCGTACAGGCAGCTTAGAAA
			Spacer	140161	140192	AGATTGAAGGCAATGGATCCAGAAGAAGCACT
			DR	140133	140160	GTTCACTGCCGTACAGGCAGCTTAGAAA
			Spacer	140101	140132	AAGAATGAAAACGCGGTCAGGGTGAACGCTTA
			DR	140073	140100	GTTCACTGCCGTACAGGCAGCTTAGAAA
			Spacer	140041	140072	CGAATTCGTCTACCACAGTTTCGGTTAGACTG
			DR	140013	140040	GTTCACTGCCGTACAGGCAGCTTAGAAA
			Spacer	139981	140012	GCTGGCGCGGGGAAGTATGACTCAGTCGTCCG
			DR	139953	139980	GTTCACTGCCGTACAGGCAGCTTAGAAA
			Spacer	139921	139952	GATAATAACAAACTTAGGCATGTTATTTATCC
			DR	139893	139920	GTTCACTGCCGTACAGGCAGCTTAGAAA
			Spacer	139861	139892	CGCATTTCGGTGATGACCCCGTGAAAGTTTTC
			DR	139833	139860	GTTCACTGCCGTACAGGCAGCTTAGAAA
			Spacer	139801	139832	GCGTCATGGAGAGCCTGAAAAAAGATGGTTTT
			DR	139773	139800	GTTCACTGCCGTACAGGCAGCTTAGAAA
			Spacer	139741	139772	CGCTTGCGCAGAAGTCCAATAAAAATTGGTCGA
			DR	139713	139740	GTTCACTGCCGTACAGGCAGCTTAGAAA
			Spacer	139681	139712	CGTCGCTGTCCCGCTGTGTTAGCTATGACCCG
			DR	139653	139680	GTTCACTGCCGTACAGGCAGCTTAGAAA
			Spacer	139621	139652	GTTGGGCTACAGCACATGAGCAAGCTAGGAAC
			DR	139593	139620	GTTCACTGCCGTACAGGCAGCTTAGAAA
			Spacer	139561	139592	ACTAACACTCCAATAATCGGTGGGGAGCAGAT
			DR	139533	139560	GTTCACTGCCGTACAGGCAGCTTAGAAA
			Spacer	139501	139532	GCCAGATTATCCAGTTACGCGACCAAGAAACC
			DR	139473	139500	GTTCACTGCCGTACAGGCAGCTTAGAAA
			Spacer	139441	139472	GCACCCAGATTGTTGGTTGGCGCTTGGCATTC
			DR	139413	139440	GTTCACTGCCGTACAGGCAGCTTAGAAA
			Spacer	139381	139412	TAACTGGTGGCAATACTCGATCTTGTGGATGC
			DR	139353	139380	GTTCACTGCCGTACAGGCAGCTTAGAAA
			Spacer	139321	139352	AGCACAGAGGCGGCAAAGCTTATATCCAGCCT
			DR	139293	139320	GTTCACTGCCGTACAGGCAGCTTAGAAA
			Spacer	139261	139292	AGATAGCGCGGATATCAAACCGAATCCAGCTA
			DR	139233	139260	GTTCACTGCCGTACAGGCAGCTTAGAAA
			Spacer	139201	139232	AAGCAATGTCGGAACGACGCCAAAAAAAGGCG
			DR	139173	139200	GTTCACTGCCGTACAGGCAGCTTAGAAA
			Spacer	139141	139172	ATCACATCGGTTATCGATAGTGAGTCACTTGC
			DR	139113	139140	GTTCACTGCCGTACAGGCAGCTTAGAAA
			Spacer	139081	139112	AGAACACAAAAAATCGACAGCGAATTCAGGTA
			DR	139053	139080	GTTCACTGCCGTACAGGCAGCTTAGAAA
			Spacer	139021	139052	TCGCAATAGCGGGGCTTATTTTTGGAGATGAA
			DR	138993	139020	GTTCACTGCCGTACAGGCAGCTTAGAAA
			Spacer	138961	138992	GCGCATGTGTCGTCGGCTACGAAGGTCAATCA
			DR	138933	138960	GTTCACTGCCGTACAGGCAGCTTAGAAA
			Spacer	138901	138932	CGATGCGATGCCGTTCGCACAGAACCGGCTGA
			DR	138873	138900	GTTCACTGCCGTACAGGCAGCTTAGAAA
			Spacer	138841	138872	AGTGTGCGTAAGCGGAGAAGTTCCCCACCTTT
			DR	138813	138840	GTTCACTGCCGTACAGGCAGCTTAGAAA
			Spacer	138780	138812	AGCCATTTTATGACAGGAACAGCCATAGAATT
			DR	138752	138779	GTTCACTGCCGTACAGGCAGCTTAGAAA
			Spacer	138720	138751	AGCGCATCCTCAAGCGTCGGAACTGGGTCAAT
			DR	138692	138719	GTTCACTGCCGTACAGGCAGCTTAGAAA
			Spacer	138660	138691	TGATAATCAACCGGTGTTCCACTAAACATAAA
			DR	138632	138659	GTTCACTGCCGTACAGGCAGCTTAGAAA
			Spacer	138600	138631	AGTCCGACAAACAGCACCACCCGTTCAACCTC
			DR	138572	138599	GTTCACTGCCGTACAGGCAGCTTAGAAA
			Spacer	138540	138571	ATTTGCCCTGCACTCTCTAGCCATCGATACAT
			DR	138512	138539	GTTCACTGCCGTACAGGCAGCTTAGAAA
			Spacer	138480	138511	AGCAGAGAAGACCTTAAATCTCTTCACATCAT
			DR	138452	138479	GTTCACTGCCGTACAGGCAGCTTAGAAA
			Spacer	138420	138451	TACGGGCAGAGCTGATCGCCAAGTTTGGCCGC
			DR	138392	138419	GTTCACTGCCGTACAGGCAGCTTAGAAA
			Spacer	138360	138391	GCACAGGGCGGCGCGAATGTTTCCCGCGAACT
			DR	138332	138359	GTTCACTGCCGTACAGGCAGCTTAGAAA
			Spacer	138300	138331	AACTAAATCCAGAATTCGCTTTAAATATTTGG
			DR	138272	138299	GTTCACTGCCGTACAGGCAGCTTAGAAA
			Spacer	138240	138271	GGGTTAAATGTCACAGCGAGATTATACGTACC
			DR	138212	138239	GTTCACTGCCGTACAGGCAGCTTAGAAA
			Spacer	138180	138211	GAATTTGCTGCATCAGGCAACAGCATATCAAA
			DR	138152	138179	GTTCACTGCCGTACAGGCAGCTTAGAAA
			Spacer	138120	138151	AATATCCCGATCCTGCTCGTGCTGGTGAAACA
			DR	138092	138119	GTTCACTGCCGTACAGGCAGCTTAGAAA
			Spacer	138060	138091	CGCTTGCTGTTTTGTACCTGATGGCATCAGGA
			DR	138032	138059	GTTCACTGCCGTACAGGCAGCTTAGAAA
			Spacer	138000	138031	AGTACGTGAAAGATAACGCCCCACCACTGCCT
			DR	137972	137999	GTTCACTGCCGTACAGGCAGCTTAGAAA
			Spacer	137940	137971	TCTATACACTTGAAACTGATTACCCAAATCCA
			DR	137912	137939	GTTCACTGCCGTACAGGCAGCTTAGAAA
			Spacer	137880	137911	AAAGCTTACCGGAATCGAGTTTTGACCAATGA
			DR	137852	137879	GTTCACTGCCGTACAGGCAGCTTAGAAA
			Spacer	137820	137851	ATATAGGCTCAATGATGAATTGTTAGATACCC
			DR	137792	137819	GTTCACTGCCGTACAGGCAGCTTAGAAA
			Spacer	137760	137791	TCAATCGTCCCGTCAATCCACCCCTCATACTG
			DR	137732	137759	GTTCACTGCCGTACAGGCAGCTTAGAAA
			Spacer	137700	137731	AGCCTGCTAACGATGCGATGGGCGATCTGACC
			DR	137672	137699	GTTCACTGCCGTACAGGCAGCTTAGAAA
			Spacer	137640	137671	GGGGAAATTAATCCTTTCTGAGGTAAAGAAAG
			DR	137612	137639	GTTCACTGCCGTACAGGCAGCTTAGAAA
			Spacer	137580	137611	GTATAGGCTCAATGATGAATTGTTAGATACCC
			DR	137552	137579	GTTCACTGCCGTACAGGCAGCTTAGAAA
			Spacer	137520	137551	ACGCTACAGGTTCTTTCGCCGCCCTGTCATAA
			DR	137492	137519	GTTCACTGCCGTACAGGCAGCTTAGAAA
			Spacer	137460	137491	CGATACACGAAAACCCAACGGTGATGATGGCC
			DR	137432	137459	GTTCACTGCCGTACAGGCAGCTTAGAAA
			Spacer	137400	137431	CACTTAACGCAGTCGCTATCGCAGCAACCGGC
			DR	137372	137399	GTTCACTGCCGTACAGGCAGCTTAGAAA
			Spacer	137340	137371	TCAATACGCTACAGCAGACAGTCGCGACACTG
			DR	137312	137339	GTTCACTGCCGTACAGGCAGCTTAGAAA
			Spacer	137280	137311	GCCAGGCGAGGGAGCTGCACCGGACAGCGGGT
			DR	137252	137279	GTTCACTGCCGTACAGGCAGCTTAGAAA
			Spacer	137220	137251	ACCTGATAGAAGTTCATGCTTGTGGAAAGAAT
			DR	137192	137219	GTTCACTGCCGTACAGGCAGCTTAGAAA
			Spacer	137160	137191	TCTAGCCAGTTATGAATTTCAACCGACTTTGA
			DR	137132	137159	GTTCACTGCCGTACAGGCAGCTTAGAAA
			Spacer	137100	137131	ACTGTTATTTCATACGGCACATCAGGTGGCAG
			DR	137072	137099	GTTCACTGCCGTACAGGCAGCTTAGAAA
			Spacer	137040	137071	AGATCACAGTGAACAGGAAAACGATATTCAGC
			DR	137012	137039	GTTCACTGCCGTACAGGCAGCTTAGAAA
		PB20LOC_RS06585	cas1	135736	136716
		PB20LOC_RS06580	cas3	132443	135739
		PB20LOC_RS06575	csy1	130709	132043
		PB20LOC_RS06570	csy2	129780	130712
		PB20LOC_RS06565	csy3	128753	129766
		PB20LOC_RS06560	cas6f	128189	128743
			DR	118432	118459	GTTCACTGCCGTATAGGCAGCTTAGAAA
			Spacer	118400	118431	ATCCGCTGGTTTAAATTCAATCGAGCCAGTAA
			DR	118372	118399	GTTCACTGCCGTATAGGCAGCTTAGAAA
			Spacer	118340	118371	ATCTAGGCTTAATTGCGGTTTGAACACTACGC
			DR	118312	118339	GTTCACTGCCGTATAGGCAGCTTAGAAA
			Spacer	118280	118311	ACACCGATCGGCGGCATCACCGCCGTCATCAA
			DR	118252	118279	GTTCACTGCCGTATAGGCAGCTTAGAAA
			Spacer	118220	118251	CACCCATCCGTGATATAATCCCCATCATAACC
			DR	118192	118219	GTTCACTGCCGTATAGGCAGCTTAGAAA
			Spacer	118160	118191	AGAGGTTAGATTGACGAACTCGCCATTTAAAT
			DR	118132	118159	GTTCACTGCCGTATAGGCAGCTTAGAAA
			Spacer	118100	118131	ATCAACGAAACCCTCGCAATATTCATCACTTC
			DR	118072	118099	GTTCACTGCCGTATAGGCAGCTTAGAAA
			Spacer	118040	118071	TGAGCCAGCAATCAGCAACCTACGCGGCAAGC
			DR	118012	118039	GTTCACTGCCGTATAGGCAGCTTAGAAA
			Spacer	117980	118011	GGGTGTAAATGCCGAAACAGCCCCCGCAGTTA
			DR	117952	117979	GTTCACTGCCGTATAGGCAGCTTAGAAA
			Spacer	117920	117951	GCGAAATCCCACCGCTCAAATAAAAAAGGCTA
			DR	117892	117919	GTTCACTGCCGTATAGGCAGCTTAGAAA
			Spacer	117860	117891	GCCCGGTGCCTGCGGCGGTGCCAGTACCACAC
			DR	117832	117859	GTTCACTGCCGTATAGGCAGCTTAGAAA
			Spacer	117800	117831	GAATGGCCCAACTACAGCATATGCAGTTCCAG
			DR	117772	117799	GTTCACTGCCGTATAGGCAGCTTAGAAA
			Spacer	117740	117771	TGGATCAACAGCGCCGAGTATCGACCAATCAT
			DR	117712	117739	GTTCACTGCCGTATAGGCAGCTTAGAAA
			Spacer	117680	117711	TAAATGAAACAGAGGGTGTATTTACTGAGCCA
			DR	117652	117679	GTTCACTGCCGTATAGGCAGCTTAGAAA
			Spacer	117620	117651	TTTGCAGTGTATGACCAGTTAGCAACAGAACT
			DR	117592	117619	GTTCACTGCCGTATAGGCAGCTTAGAAA
			Spacer	117560	117591	GTTCAGCCATCTTCTTTCTCCTGTTTCAGTAA
			DR	117532	117559	GTTCACTGCCGTATAGGCAGCTTAGAAA
			Spacer	117500	117531	AACTCCCCCCGGCGGTCGAGTGACTTGCTCTA
			DR	117472	117499	GTTCACTGCCGTATAGGCAGCTTAGAAA
			Spacer	117440	117471	TCATCGACCACGTCGCAGCCCTTGAGCAGCAG
			DR	117412	117439	GTTCACTGCCGTATAGGCAGCTTAGAAA
			Spacer	117380	117411	GCGCCCAAGCAATGTCGGAACGACGCCAAAAA
			DR	117352	117379	GTTCACTGCCGTATAGGCAGCTTAGAAA
			Spacer	117320	117351	AGACGACGCCGACGAGGTAAAGCACATCATTC
			DR	117292	117319	GTTCACTGCCGTATAGGCAGCTTAGAAA
			Spacer	117260	117291	AAGCCAGCCGTATTGAACAGCACTGATCCCAC
			DR	117232	117259	GTTCACTGCCGTATAGGCAGCTTAGAAA
			Spacer	117200	117231	AAATCGGGATTGCTGAAATCCAGAAATCAATC
			DR	117172	117199	GTTCACTGCCGTATAGGCAGCTTAGAAA
			Spacer	117140	117171	ATCTGCATCAAAATAGTTAGTACTGGTATATC
			DR	117112	117139	GTTCACTGCCGTATAGGCAGCTTAGAAA
			Spacer	117080	117111	GGGCGCGCTGTCATGCTGCGCATCGAGCCAGC
			DR	117052	117079	GTTCACTGCCGTATAGGCAGCTTAGAAA
	SS90		DR	163138	163165	GTTCACTGCCGTATAGGCAGCTTAGAAA
			Spacer	163106	163137	AAGGTGCCGAACCCCTTGACCGATAATGACTT
			DR	163078	163105	GTTCACTGCCGTATAGGCAGCTTAGAAA
			Spacer	163046	163077	AGCGTGCATTAATGACGATGGCAAACAGTCAG
			DR	163018	163045	GTTCACTGCCGTATAGGCAGCTTAGAAA
			Spacer	162986	163017	ACAAAGAATGCCCGAAATGCAAAGGGAATGGA
			DR	162958	162985	GTTCACTGCCGTATAGGCAGCTTAGAAA
			Spacer	162926	162957	CGGGAAAAATTTCTGGCCGAAAGCCTCAATCAT
			DR	162898	162925	GTTCACTGCCGTATAGGCAGCTTAGAAA
			Spacer	162866	162897	TTTGGCCACCAGTGCCGGAGCTTCGCCACCGA
			DR	162838	162865	GTTCACTGCCGTATAGGCAGCTTAGAAA
			Spacer	162806	162837	TGTGGGCGCGGGCGGCGCTTTCCGCTCTCCGG
			DR	162778	162805	GTTCACTGCCGTATAGGCAGCTTAGAAA
			Spacer	162746	162777	ACCTGATAGAAGTTCATGCTTGTGGAAAGAAT
			DR	162718	162745	GTTCACTGCCGTATAGGCAGCTTAGAAA
			Spacer	162686	162717	ATCGGGGCCTCATGCACCGCCGGATCATAAGC
			DR	162658	162685	GTTCACTGCCGTATAGGCAGCTTAGAAA
			Spacer	162626	162657	CAAATCGGCGTTCGACTCCCACGCATCGGTTT
			DR	162598	162625	GTTCACTGCCGTATAGGCAGCTTAGAAA
			Spacer	162566	162597	ACGTAGCCAAGACTATCGCGCGTGAGAACTCC
			DR	162538	162565	GTTCACTGCCGTATAGGCAGCTTAGAAA
			Spacer	162506	162537	AGTCCTCCTTGTCGTATTTGTTACCGAACCAG
			DR	162478	162505	GTTCACTGCCGTATAGGCAGCTTAGAAA
			Spacer	162446	162477	AGATACCGAGCCCCTTGACTGCAATTTAGTGC
			DR	162418	162445	GTTCACTGCCGTATAGGCAGCTTAGAAA
			Spacer	162385	162417	GCGTGCAGTTCGCCAGCGCCGCCCTTGCAACC
			DR	162357	162384	GTTCACTGCCGTATAGGCAGCTTAGAAA
			Spacer	162325	162356	TGAATGAAGTGGCCAGCGCCATGGCCACGCAC
			DR	162297	162324	GTTCACTGCCGTATAGGCAGCTTAGAAA
			Spacer	162265	162296	ACTGTTATTTCATACGGCACATCAGGTGGCAG
			DR	162237	162264	GTTCACTGCCGTATAGGCAGCTTAGAAA
			Spacer	162205	162236	GGCGTTGTCAGCGTAATGTTTCCGCTTCCCGT
			DR	162177	162204	GTTCACTGCCGTATAGGCAGCTTAGAAA
		DF211_RS15225	cas1	160901	161881
		DF211_RS15220	cas3	157614	160904
		DF211_RS15215	csy1	156256	157590
		DF211_RS15210	csy2	155327	156259
		DF211_RS15205	csy3	154300	155313
		DF211_RS15200	cas6f	153736	154290
			DR	144881	144908	GTTCACTGCCGTATAGGCAGCTTAGAAA
			Spacer	144849	144880	TTTGAGAAGTAGTTCAGCGTTGGCGCGAGCGT
			DR	144821	144848	GTTCACTGCCGTATAGGCAGCTTAGAAA
			Spacer	144789	144820	TCAGGGGGGAACGCTTCGACCGCATCATAGGA
			DR	144761	144788	GTTCACTGCCGTATAGGCAGCTTAGAAA
			Spacer	144729	144760	AATATCAGGTTTTCGGATTCCCTGAATACATC
			DR	144701	144728	GTTCACTGCCGTATAGGCAGCTTAGAAA
			Spacer	144669	144700	AGCAATCCGAGCAATTGGAGGCAAACCATCAG
			DR	144641	144668	GTTCACTGCCGTATAGGCAGCTTAGAAA
			Spacer	144609	144640	TGCCAGTTCAGATGTTGGCATCGCACCAATTG
			DR	144581	144608	GTTCACTGCCGTATAGGCAGCTTAGAAA
			Spacer	144549	144580	GTTCTCCGCTGGCTGCGAGCGCTCAACGTACC
			DR	144521	144548	GTTCACTGCCGTATAGGCAGCTTAGAAA
			Spacer	144489	144520	ACACGATAGCGTTTCAGCTTGCCGCCCTCTTT
			DR	144461	144488	GTTCACTGCCGTATAGGCAGCTTAGAAA
			Spacer	144429	144460	CACTCTTGCCACTCTTTAGAGAAGGGGCAATC
			DR	144401	144428	GTTCACTGCCGTATAGGCAGCTTAGAAA
			Spacer	144369	144400	AAAGAATCAACTGGCCTTCTTTAATACGGTAG
			DR	144341	144368	GTTCACTGCCGTATAGGCAGCTTAGAAA
			Spacer	144309	144340	GGGCGCGCTGTCATGCTGCGCATCGAGCCAGC
			DR	144281	144308	GTTCACTGCCGTATAGGCAGCTTAGAAA
P. polaris	NIBIO1392		DR	2843237	2843264	TTTCTAAGCTGCCTATGCGGCAGTGAAC
			Spacer	2843265	2843296	AGATTTATCTCGATCCGCATAAATACCGTTAA
			DR	2843297	2843324	TTTCTAAGCTGCCTATGCGGCAGTGAAC
			Spacer	2843325	2843356	GAGAAAGCGCACTAAACACATTACTGCCCAAC
			DR	2843357	2843384	TTTCTAAGCTGCCTATGCGGCAGTGAAC
			Spacer	2843385	2843416	AAAACGGGTGCCATTGGCAACCAGCTTCATGC
			DR	2843417	2843444	TTTCTAAGCTGCCTATGCGGCAGTGAAC
			Spacer	2843445	2843476	GTCAGCCTGCCAGCCGCCACAAAATCCACCAA
			DR	2843477	2843504	TTTCTAAGCTGCCTATGCGGCAGTGAAC
			Spacer	2843505	2843536	AGGCAGACCATGCAGGACGGCATGGCATTGCC
			DR	2843537	2843564	TTTCTAAGCTGCCTATGCGGCAGTGAAC
			Spacer	2843565	2843596	AAGTTAACCCGCAACCCAGCTTTTCACCGCAA
			DR	2843597	2843624	TTTCTAAGCTGCCTATGCGGCAGTGAAC
			Spacer	2843625	2843656	TCCTTCTTTGGTCTGCTCGACGCCGGCATACA
			DR	2843657	2843684	TTTCTAAGCTGCCTATGCGGCAGTGAAC
			Spacer	2843685	2843716	ATGGGTTCGGCGAAGAAATAGGGAAACGTTAT
			DR	2843717	2843744	TTTCTAAGCTGCCTATGCGGCAGTGAAC
			Spacer	2843745	2843776	TCGGAAAGGTTGTAAGTCTGGTTGCGTTTGTT
			DR	2843777	2843804	TTTCTAAGCTGCCTATGCGGCAGTGAAC
			Spacer	2843805	2843836	ACCGGGTTTCGGATTGTTGGGAGTGTCCGGCA
			DR	2843837	2843864	TTTCTAAGCTGCCTATGCGGCAGTGAAC
			Spacer	2843865	2843896	GGCGTACTACAGGACTAAGCGCAACAGTGACG
			DR	2843897	2843924	TTTCTAAGCTGCCTATGCGGCAGTGAAC
			Spacer	2843925	2843956	CGCTTGAATTTGCGCTGCCGTTTCCGTTTGAA
			DR	2843957	2843984	TTTCTAAGCTGCCTATGCGGCAGTGAAC
			Spacer	2843985	2844016	GTTTTGGACTGCCCACCGGTACTGAGTAGTTT
			DR	2844017	2844044	TTTCTAAGCTGCCTATGCGGCAGTGAAC
			Spacer	2844045	2844076	GTCAGACTGATTACCCCAAAACTGATGGTAAC
			DR	2844077	2844104	TTTCTAAGCTGCCTATGCGGCAGTGAAC
			Spacer	2844105	2844136	AAAATTTCATTTCTTCATAGCTATCCCCAGTA
			DR	2844137	2844164	TTTCTAAGCTGCCTATGCGGCAGTGAAC
			Spacer	2844165	2844196	GCTGATGATAGCTATGAGAGCACAGATAGGCG
			DR	2844197	2844224	TTTCTAAGCTGCCTATGCGGCAGTGAAC
			Spacer	2844225	2844256	TATTTCAAACCCTTCATAGGGGATATCAATGC
			DR	2844257	2844284	TTTCTAAGCTGCCTATGCGGCAGTGAAC
			Spacer	2844285	2844316	AACCGTTGGTTCCACGATGTCAGCACTGCTGA
			DR	2844317	2844344	TTTCTAAGCTGCCTATGCGGCAGTGAAC
			Spacer	2844345	2844376	CGATCCATCTGTAAACGTGTTTCGTAAAAGTG
			DR	2844377	2844404	TTTCTAAGCTGCCTATGCGGCAGTGAAC
			Spacer	2844405	2844436	ATGATGGTGGTATCGATGGCTGTATTCATGAC
			DR	2844437	2844464	TTTCTAAGCTGCCTATGCGGCAGTGAAC
			Spacer	2844465	2844496	TATCTGGTATGACAATGAATATAACCACTGGC
			DR	2844497	2844524	TTTCTAAGCTGCCTATGCGGCAGTGAAC
			Spacer	2844525	2844556	GACAAGTGCGTTCGCATGCGCTCTGTCTTGCT
			DR	2844557	2844584	TTTCTAAGCTGCCTATGCGGCAGTGAAC
			Spacer	2844585	2844616	ATACGTGGCGCGTATCGTGTCTAGTTCTTCTC
			DR	2844617	2844644	TTTCTAAGCTGCCTATGCGGCAGTGAAC
			Spacer	2844645	2844676	TTAAAACGAAATAGAGCCATACGCAGCACAGT
			DR	2844677	2844704	TTTCTAAGCTGCCTATGCGGCAGTGAAC
			Spacer	2844705	2844736	GTAACTTTTCCAGTTTCTAACATCCAGTCGGC
			DR	2844737	2844764	TTTCTAAGCTGCCTATGCGGCAGTGAAC
			Spacer	2844765	2844796	AAAAGCCCCTGCATTTCTGCAAGGGTTTGAAT
			DR	2844797	2844824	TTTCTAAGCTGCCTATGCGGCAGTGAAC
		BJK05_12470	cas1	2845120	2846100
		BJK05_12475	cas3	2846097	2849399
		BJK05_12480	csy1	2849423	2850757
		BJK05_12485	csy2	2850754	2851686
		BJK05_12490	csy3	2851700	2852710
		BJK05_12495	cas6f	2852720	2853274
			DR	2853405	2853432	ATTCACTGCCGTATAGGCAGCTTAGAAA
			Spacer	2853433	2853464	CAACTCATTACCATGTTGATAGGGTCACCTCC
			DR	2853465	2853492	ATTCACTGCCGTATAGGCAGCTTAGAAA
			Spacer	2853493	2853524	GCCAAACTGCATCATTGCCTGCTGCGCTTTAC
			DR	2853525	2853552	ATTCACTGCCGTATAGGCAGCTTAGAAA
			Spacer	2853553	2853584	GAAACGCAGCCAGGCTGAAATGGAATCGTATT
			DR	2853585	2853612	ATTCACTGCCGTATAGGCAGCTTAGAAA
			Spacer	2853613	2853644	ACACCGACAACAAATCCAGTTCCAAGTGAATC
			DR	2853645	2853672	ATTCACTGCCGTATAGGCAGCTTAGAAA
			Spacer	2853673	2853704	CAGATGCTGACGCATGGGCATGACCCTGACAC
			DR	2853705	2853732	ATTCACTGCCGTATAGGCAGCTTAGAAA
			DR	2854723	2854750	ATTCACTGCCGTATAGGCAGCTTAGAAA
			Spacer	2854751	2854782	TCTCTATTCGACCACACATAGGCATCAAGAAC
			DR	2854783	2854810	ATTCACTGCCGTATAGGCAGCTTAGAAA
			Spacer	2854811	2854843	CGCTTGACCCTGCGCGGCCTTGCGTGCAACACG
			DR	2854844	2854871	ATTCACTGCCGTATAGGCAGCTTAGAAA
			Spacer	2854872	2854903	ATACGTGGCACATCCACGCCTTATTGCTAGGC
			DR	2854904	2854931	ATTCACTGCCGTATAGGCAGCTTAGAAA
			Spacer	2854932	2854963	TGATGGCATCTGGCGTTATGTCATTACGATGG
			DR	2854964	2854991	ATTCACTGCCGTATAGGCAGCTTAGAAA
			Spacer	2854992	2855023	GGACAAAAAAGCCATCAAGGAGGCCATTGAAA
			DR	2855024	2855051	ATTCACTGCCGTATAGGCAGCTTAGAAA
			Spacer	2855052	2855083	TGCCTCGCCTGGCTGTGTCGCCAGTTCGCGCA
			DR	2855084	2855111	ATTCACTGCCGTATAGGCAGCTTAGAAA
			Spacer	2855112	2855143	AGCTCTGACGGAATGGAAGACGCTCCAGTTAA
			DR	2855144	2855171	ATTCACTGCCGTATAGGCAGCTTAGAAA
			Spacer	2855172	2855204	ATCACAATCAAATAAATGAGCGGCATCATTAAT
			DR	2855205	2855232	ATTCACTGCCGTATAGGCAGCTTAGAAA
			Spacer	2855233	2855264	GCCCGCTGCTGCTGTAGCTGTTCGCCAGGCTT
			DR	2855265	2855292	ATTCACTGCCGTATAGGCAGCTTAGAAA
			Spacer	2855293	2855324	TTACTTTATTTGTAAGGAGCATCATGCTAACA
			DR	2855325	2855352	ATTCACTGCCGTATAGGCAGCTTAGAAA
			Spacer	2855353	2855384	ATCAATAGAGAACCGGCCATCACCCATGCTTT
			DR	2855385	2855412	ATTCACTGCCGTATAGGCAGCTTAGAAA
			Spacer	2855413	2855444	TGTATGTCCAGCGCTTTACGCGATATCCGCGC
			DR	2855445	2855472	ATTCACTGCCGTATAGGCAGCTTAGAAA
			Spacer	2855473	2855504	GTCCCGCTCTGCTTTTTCGTCAGATTCGAGAT
			DR	2855505	2855532	ATTCACTGCCGTATAGGCAGCTTAGAAA
Candidatus Pectobacterium maceratum	F018		DR	248528	248555	GTTCACTGCCGTACAGGCAGCTTAGAAA
			Spacer	248496	248527	TGCGATATACGACACAACGAAATATGCGATAC
			DR	248468	248495	GTTCACTGCCGTACAGGCAGCTTAGAAA
			Spacer	248436	248467	ATCATCTGACAACTCGGCGTTAATCAGGTCTG
			DR	248408	248435	GTTCACTGCCGTACAGGCAGCTTAGAAA
			Spacer	248376	248407	GGTGACCAATGGCTGATTGTCGTTTATCGTCA
			DR	248348	248375	GTTCACTGCCGTACAGGCAGCTTAGAAA
			Spacer	248316	248347	GGGGAGCGGAGCAAAGAACGGGCCGGTGACCA
			DR	248288	248315	GTTCACTGCCGTACAGGCAGCTTAGAAA
			Spacer	248256	248287	GCATGAAATCACAGTGCTGACCGGCAAGAAGC
			DR	248228	248255	GTTCACTGCCGTACAGGCAGCTTAGAAA
			Spacer	248196	248227	AGCGTGTAAATCAGCGTGACGTCAATATCTGAA
			DR	248168	248195	GTTCACTGCCGTACAGGCAGCTTAGAAA
			Spacer	248136	248167	CTACAGTGTATCGGCGGTTTCATAAGCATTCT
			DR	248108	248135	GTTCACTGCCGTACAGGCAGCTTAGAAA
			Spacer	248076	248107	TACTCAGGTAGCACCGTTTCACGCATTGCCAC
			DR	248048	248075	GTTCACTGCCGTACAGGCAGCTTAGAAA
			Spacer	248016	248047	AGACAAGAACTCTTCAACAGCAGGCGAGCAAA
			DR	247988	248015	GTTCACTGCCGTACAGGCAGCTTAGAAA
			Spacer	247956	247987	GTCTGTTAAATCTGTCCACGCGTCTGGTTATG
			DR	247928	247955	GTTCACTGCCGTACAGGCAGCTTAGAAA
			Spacer	247896	247927	TGCGGGCATCGTGGCAACGATTGCAAAACGGA
			DR	247868	247895	GTTCACTGCCGTACAGGCAGCTTAGAAA
			Spacer	247836	247867	AACGGACCAGATGAAGGGGATCGCCAGTAAGT
			DR	247808	247835	GTTCACTGCCGTACAGGCAGCTTAGAAA
			Spacer	247776	247807	TTGTCCGACAGCCGGTAGTACACGTTGTCGAC
			DR	247748	247775	GTTCACTGCCGTACAGGCAGCTTAGAAA
			Spacer	247716	247747	AGCCCCAAATTACTCCGCGCTGCGGCCTGATC
			DR	247688	247715	GTTCACTGCCGTACAGGCAGCTTAGAAA
			Spacer	247656	247687	AGCCAGATTTTAGCGCTGACAGATGAGCGGGC
			DR	247628	247655	GTTCACTGCCGTACAGGCAGCTTAGAAA
			Spacer	247596	247627	TGCATCGGTCGTTCTGATGACGTCAAGCATGC
			DR	247568	247595	GTTCACTGCCGTACAGGCAGCTTAGAAA
			Spacer	247536	247567	ACTCAATTAATTTCGGGGCGTTTTTATATTGC
			DR	247508	247535	GTTCACTGCCGTACAGGCAGCTTAGAAA
			Spacer	247476	247507	TGGCCGGGGCAACCGGTACACAGTTTCACCTC
			DR	247448	247475	GTTCACTGCCGTACAGGCAGCTTAGAAA
			Spacer	247416	247447	CAGCTCCGGGTTGACCACAACGCGCAGGCATA
			DR	247388	247415	GTTCACTGCCGTACAGGCAGCTTAGAAA
			Spacer	247356	247387	AATTGACACTGGTTACCTCTGGCCGCGCGATA
			DR	247328	247355	GTTCACTGCCGTACAGGCAGCTTAGAAA
			Spacer	247296	247327	TAACGTAAAACCGTCACGCACATTGATGACGC
			DR	247268	247295	GTTCACTGCCGTACAGGCAGCTTAGAAA
			Spacer	247236	247267	GCAGAACTCTATCGTCACCTCCGTAAGTTGGT
			DR	247208	247235	GTTCACTGCCGTACAGGCAGCTTAGAAA
			Spacer	247176	247207	TGACTTTTCGTCTGAATATGCAAACTGCGTTG
			DR	247148	247175	GTTCACTGCCGTACAGGCAGCTTAGAAA
			Spacer	247116	247147	ACGTTCCGCCCCGTAGTTTGATTGACATACTT
			DR	247088	247115	GTTCACTGCCGTACAGGCAGCTTAGAAA
			Spacer	247056	247087	TATAACGGAACGACAATTTGCGTACTGATTGC
			DR	247028	247055	GTTCACTGCCGTACAGGCAGCTTAGAAA
			Spacer	246996	247027	TGCGTACCGGAAACTGACACATTAAACCCGTC
			DR	246968	246995	GTTCACTGCCGTACAGGCAGCTTAGAAA
			Spacer	246936	246967	TTGGCCGGATTACCGGTGATTTTTTTTGAATT
			DR	246908	246935	GTTCACTGCCGTACAGGCAGCTTAGAAA
			Spacer	246876	246907	TCAGCAGGTCGCGTCTATTAACCCTGCATGAG
			DR	246848	246875	GTTCACTGCCGTACAGGCAGCTTAGAAA
			Spacer	246816	246847	CCATGCGCTTTGGGTTTGATGTGGTCTACAGT
			DR	246788	246815	GTTCACTGCCGTACAGGCAGCTTAGAAA
			Spacer	246756	246787	GGAATATTCAATGTTCCCGCTCATATGATTAA
			DR	246728	246755	GTTCACTGCCGTACAGGCAGCTTAGAAA
			Spacer	246696	246727	ATCAAGTCTAAGCAAACCGTCACGCAGTCGAT
			DR	246668	246695	GTTCACTGCCGTACAGGCAGCTTAGAAA
			Spacer	246636	246667	TTTCTGAGTGGTCAATTTCAGAGTGTCACCAA
			DR	246608	246635	GTTCACTGCCGTACAGGCAGCTTAGAAA
			Spacer	246576	246607	TTCAACCGAGCTATTACCGAAACGCACCTTTG
			DR	246548	246575	GTTCACTGCCGTACAGGCAGCTTAGAAA
			Spacer	246516	246547	GTACAGCGGAGGTGAGGCTATGAGAATGGACA
			DR	246488	246515	GTTCACTGCCGTACAGGCAGCTTAGAAA
			Spacer	246456	246487	GACGAGTGGGAAGCGCTGCGCGTAGGGAAGGC
			DR	246428	246455	GTTCACTGCCGTACAGGCAGCTTAGAAA
			Spacer	246396	246427	TGTTAGCGAAAGACATCGCACCTGCTGCTGCT
			DR	246368	246395	GTTCACTGCCGTACAGGCAGCTTAGAAA
			Spacer	246336	246367	ATCGACTGAGCGAACTTAGGTTTTTCAGTGTC
			DR	246308	246335	GTTCACTGCCGTACAGGCAGCTTAGAAA
			Spacer	246276	246307	GTCAATTGAAAGTGTGGGCGATGACTGGACGC
			DR	246248	246275	GTTCACTGCCGTACAGGCAGCTTAGAAA
			Spacer	246216	246247	AACCTGCGCGGTGCCAACCTGCCTGATCGCAC
			DR	246188	246215	GTTCACTGCCGTACAGGCAGCTTAGAAA
			Spacer	246156	246187	GACATGCAAGCACGCCAGCGTGATGTCGCTGC
			DR	246128	246155	GTTCACTGCCGTACAGGCAGCTTAGAAA
			Spacer	246095	246127	GCACAGGTTGGCACCGCGCAGGTTGGCACCGA
			DR	246067	246094	GTTCACTGCCGTACAGGCAGCTTAGAAA
			Spacer	246035	246066	GAAAGCTGAACGGCTGCAAAACGGAAATAGAA
			DR	246007	246034	GTTCACTGCCGTACAGGCAGCTTAGAAA
			Spacer	245975	246006	AGCATTTTACGGGATGACCTGGACGGCTTCAG
			DR	245947	245974	GTTCACTGCCGTACAGGCAGCTTAGAAA
			Spacer	245915	245946	TTACCGACCGACGATGCTGATAGACCGGATGT
			DR	245887	245914	GTTCACTGCCGTACAGGCAGCTTAGAAA
			Spacer	245855	245886	TGACGGGACAATATCAGGCATGGGAATCCTGG
			DR	245827	245854	GTTCACTGCCGTACAGGCAGCTTAGAAA
			Spacer	245795	245826	AGACAGTAAGGGATGGTAAAAATATAACAATT
			DR	245767	245794	GTTCACTGCCGTACAGGCAGCTTAGAAA
		F018LOC_RS14060	cas1	244491	245471
		F018LOC_RS14055	cas3	241192	244494
		F018LOC_RS14050	csy1	239460	240794
		F018LOC_RS14045	csy2	238531	239463
		F018LOC_RS14040	csy3	237507	238517
		F018LOC_RS14035	cas6f	236943	237497
			DR	236787	236814	TTTCTAAGCTGCCTATGCGGCAGTGAAC
			Spacer	236755	236786	CCTCAGAAAGCTGATCTCAACCAAGGCGCATG
			DR	236727	236754	TTTCTAAGCTGCCTATGCGGCAGTGAAC
			Spacer	236695	236726	TTGGTCGGAAAGTCCGAAATCTTCATGGGTTT
			DR	236667	236694	TTTCTAAGCTGCCTATGCGGCAGTGAAC
			Spacer	236635	236666	ATTTCGGTCGCATCTTTCATTTACGGCCGACT
			DR	236607	236634	TTTCTAAGCTGCCTATGCGGCAGTGAAC
			Spacer	236575	236606	AATCTACGCACTGTGCGCGTCACCACGATGTC
			DR	236547	236574	TTTCTAAGCTGCCTATGCGGCAGTGAAC
			Spacer	236515	236546	TAAGTTAGTTATTTTTATTTGGTGCGCATGAT
			DR	236487	236514	TTTCTAAGCTGCCTATGCGGCAGTGAAC
			Spacer	236455	236486	CCACTTGATGTGCTGACACATGCAGGTGTGTG
			DR	236427	236454	TTTCTAAGCTGCCTATGCGGCAGTGAAC
			Spacer	236395	236426	TGACGGCTGCGACCATACCGCACGCATTATCT
			DR	236367	236394	TTTCTAAGCTGCCTATGCGGCAGTGAAC
			Spacer	236335	236366	ATACAGAATTAACGCTCGTATCTGCGTTTGCC
			DR	236307	236334	TTTCTAAGCTGCCTATGCGGCAGTGAAC
			Spacer	236275	236306	TCTTCCCCGCGCTCGGCATACTGTTCATACTC
			DR	236247	236274	TTTCTAAGCTGCCTATGCGGCAGTGAAC
	F131		DR	33361	33388	TTTCTAAGCTGCCTGTACGGCAGTGAAC
			Spacer	33389	33420	AATTGTTATATTTTTACCATCCCTTACTGTCT
			DR	33421	33448	TTTCTAAGCTGCCTGTACGGCAGTGAAC
			Spacer	33449	33480	ACATCCGGTCTATCAGCATCGTCGGTCGGTAA
			DR	33481	33508	TTTCTAAGCTGCCTGTACGGCAGTGAAC
			Spacer	33509	33540	GTCAGCAGTGGGAATCCAGATTTAACGATGGC
			DR	33541	33568	TTTCTAAGCTGCCTGTACGGCAGTGAAC
			Spacer	33569	33600	GAGTTCCGTGTGTTGCTTATATTCATCTTCCG
			DR	33601	33628	TTTCTAAGCTGCCTGTACGGCAGTGAAC
			Spacer	33629	33660	CTGTGCGGCGGCGGTATTGTCCGTAATACTCA
			DR	33661	33688	TTTCTAAGCTGCCTGTACGGCAGTGAAC
			Spacer	33689	33720	GGACGTGCCCGCTGAGGGCATGGATACGGTCT
			DR	33721	33748	TTTCTAAGCTGCCTGTACGGCAGTGAAC
			Spacer	33749	33780	ATCCCAAAATCATGCGGCCAACAAACAGACGC
			DR	33781	33808	TTTCTAAGCTGCCTGTACGGCAGTGAAC
			Spacer	33809	33840	ACGTTGAAGCTGCGCTACGCAAGTGGCATTTC
			DR	33841	33868	TTTCTAAGCTGCCTGTACGGCAGTGAAC
			Spacer	33869	33900	GACATAGACGGCGCGGTGCGTGAGTTGCGGCA
			DR	33901	33928	TTTCTAAGCTGCCTGTACGGCAGTGAAC
			Spacer	33929	33960	GTAAAAACACCTGACGGCGATTATCTCACTGA
			DR	33961	33988	TTTCTAAGCTGCCTGTACGGCAGTGAAC
			Spacer	33989	34020	CCGCAAGCTGTAAGTCTGGCTTACACGGTGCC
			DR	34021	34048	TTTCTAAGCTGCCTGTACGGCAGTGAAC
			Spacer	34049	34080	TAGGGTTCGATGGATAGATAAATCTCAGGCTA
			DR	34081	34108	TTTCTAAGCTGCCTGTACGGCAGTGAAC
			Spacer	34109	34140	TCGGTAAGGAGTCAAAAAAATGCCGATCTACA
			DR	34141	34168	TTTCTAAGCTGCCTGTACGGCAGTGAAC
			Spacer	34169	34200	AATTGCCAGATTACAGAGGACGATTCCCACGT
			DR	34201	34228	TTTCTAAGCTGCCTGTACGGCAGTGAAC
			Spacer	34229	34261	TTGGTACCAGATATGGCCCGCTGCGTAGCCTGC
			DR	34262	34289	TTTCTAAGCTGCCTGTACGGCAGTGAAC
			Spacer	34290	34321	GATAGTGACGTCCATGTTGTCGTAGCTTGTCA
			DR	34322	34349	TTTCTAAGCTGCCTGTACGGCAGTGAAC
			Spacer	34350	34381	TTTGTGTCCCAAATTCGTCCCACGCATTAACA
			DR	34382	34409	TTTCTAAGCTGCCTGTACGGCAGTGAAC
			Spacer	34410	34442	ATTCAGAGAGCCAGCGCCAACGTTGTAGGTGAA
			DR	34443	34470	TTTCTAAGCTGCCTGTACGGCAGTGAAC
			Spacer	34471	34502	AATCGGTTTTTTGTAACAATGATTTCTGCGTA
			DR	34503	34530	TTTCTAAGCTGCCTGTACGGCAGTGAAC
			Spacer	34531	34562	TTGAAAGTGCGTCATGCGATCATCCTTCTAGC
			DR	34563	34590	TTTCTAAGCTGCCTGTACGGCAGTGAAC
			Spacer	34591	34623	ATCGGAGATCATGAATTCATTTAAACAATCTGA
			DR	34624	34651	TTTCTAAGCTGCCTGTACGGCAGTGAAC
			Spacer	34652	34683	GTCCAGCTCCGTATGGTATCTTGTGGCCTATA
			DR	34684	34711	TTTCTAAGCTGCCTGTACGGCAGTGAAC
			Spacer	34712	34743	GTATACGTCTTGCCAGCTATCGCAAATTCTCC
			DR	34744	34771	TTTCTAAGCTGCCTGTACGGCAGTGAAC
			Spacer	34772	34803	AAATATCGACAACGGCCTTCCTCCAGAATCCA
			DR	34804	34831	TTTCTAAGCTGCCTGTACGGCAGTGAAC
			Spacer	34832	34863	TCAAAAACGTTTATAGATGCTGTCGAGTCTCA
			DR	34864	34891	TTTCTAAGCTGCCTGTACGGCAGTGAAC
			Spacer	34892	34923	TTGATGACATTATGGGCCTGTTATTATTTGGT
			DR	34924	34951	TTTCTAAGCTGCCTGTACGGCAGTGAAC
			Spacer	34952	34983	ATAAAATGGGGTTGCCTATGTGGATATATGAG
			DR	34984	35011	TTTCTAAGCTGCCTGTACGGCAGTGAAC
			Spacer	35012	35043	CGACATCGCCATAACGACGAAACGGGCTGTCA
			DR	35044	35071	TTTCTAAGCTGCCTGTACGGCAGTGAAC
			Spacer	35072	35104	GAAAGAAGTACCGTCAGGCTTGCTGCCGAGTCA
			DR	35105	35132	TTTCTAAGCTGCCTGTACGGCAGTGAAC
		F131LOC_RS18695	cas1	35428	36408
		F131LOC_RS18700	cas3	36405	39707
		F131LOC_RS18705	csy1	40105	41439
		F131LOC_RS18710	csy2	41436	42368
		F131LOC_RS18715	csy3	42382	43392
		F131LOC_RS18720	cas6f	43402	43956
			DR	44086	44113	GTTCACTGCCGTATAGGCAGCTTAGAAA
			Spacer	44114	44145	GTCTCGCGAGCACAGAACCACACCAACAATAA
			DR	44146	44173	GTTCACTGCCGTATAGGCAGCTTAGAAA
			Spacer	44174	44205	TGCGAAATGTGATCGGCAAGCATTTCGCGGAT
			DR	44206	44233	GTTCACTGCCGTATAGGCAGCTTAGAAA
			Spacer	44234	44265	CGAAGACGGCTTGGCCGATTGTGCATTCTTTT
			DR	44266	44293	GTTCACTGCCGTATAGGCAGCTTAGAAA
			Spacer	44294	44325	GCGTTAGAGCTGGGCTGTGTCGCACCAAAAAA
			DR	44326	44353	GTTCACTGCCGTATAGGCAGCTTAGAAA
			Spacer	44354	44385	TGCGATTTATTCGGCTTACTGGCACCTTCCTT
			DR	44386	44413	GTTCACTGCCGTATAGGCAGCTTAGAAA
			Spacer	44414	44445	GCAGCAAGCGCGGCAAAAACCGAGGCCGCAAT
			DR	44446	44473	GTTCACTGCCGTATAGGCAGCTTAGAAA
			Spacer	44474	44505	AGAGAAGGTGAAAGCCATCGTTAACACCACAC
			DR	44506	44533	GTTCACTGCCGTATAGGCAGCTTAGAAA
			Spacer	44534	44565	AAGTCTGAGGCGATCAGTTCAGCCAGGACATA
			DR	44566	44593	GTTCACTGCCGTATAGGCAGCTTAGAAA
			Spacer	44594	44625	TTGATTTCGCCGCCGCTTGGCTACCGTCGAGG
			DR	44626	44653	GTTCACTGCCGTATAGGCAGCTTAGAAA
			Spacer	44654	44685	TGTAACCAGCTTCGCTGGGCTTCCGGCGGGAT
			DR	44686	44713	GTTCACTGCCGTATAGGCAGCTTAGAAA
			Spacer	44714	44745	AATGTTCCAGTGATTTGAGAGGAACTCCTTCG
			DR	44746	44773	GTTCACTGCCGTATAGGCAGCTTAGAAA
			Spacer	44774	44805	TTTATCAAACGCGAAAATGCGGGATTCGGGAT
			DR	44806	44833	GTTCACTGCCGTATAGGCAGCTTAGAAA
	F135	C4Q55_RS02750	cas1	289843	290823
		C4Q55_RS02745	cas3	286544	289846
		C4Q55_RS02740	csy1	284812	286146
		C4Q55_RS02735	csy2	283883	284815
		C4Q55_RS02730	csy3	282859	283869
		C4Q55_RS02725	cas6f	282295	282849
			DR	282139	282166	TTTCTAAGCTGCCTATGCGGCAGTGAAC
			Spacer	282107	282138	CCTCAGAAAGCTGATCTCAACCAAGGCGCATG
			DR	282079	282106	TTTCTAAGCTGCCTATGCGGCAGTGAAC
			Spacer	282047	282078	TTGGTCGGAAAGTCCGAAATCTTCATGGGTTT
			DR	282019	282046	TTTCTAAGCTGCCTATGCGGCAGTGAAC
			Spacer	281987	282018	ATTTCGGTCGCATCTTTCATTTACGGCCGACT
			DR	281959	281986	TTTCTAAGCTGCCTATGCGGCAGTGAAC
			Spacer	281927	281958	AATCTACGCACTGTGCGCGTCACCACGATGTC
			DR	281899	281926	TTTCTAAGCTGCCTATGCGGCAGTGAAC
			Spacer	281867	281898	TAAGTTAGTTATTTTTATTTGGTGCGCATGAT
			DR	281839	281866	TTTCTAAGCTGCCTATGCGGCAGTGAAC
			Spacer	281807	281838	CCACTTGATGTGCTGACACATGCAGGTGTGTG
			DR	281779	281806	TTTCTAAGCTGCCTATGCGGCAGTGAAC
			Spacer	281747	281778	TGACGGCTGCGACCATACCGCACGCATTATCT
			DR	281719	281746	TTTCTAAGCTGCCTATGCGGCAGTGAAC
			Spacer	281687	281718	ATACAGAATTAACGCTCGTATCTGCGTTTGCC
			DR	281659	281686	TTTCTAAGCTGCCTATGCGGCAGTGAAC
			Spacer	281627	281658	TCTTCCCCGCGCTCGGCATACTGTTCATACTC
			DR	281599	281626	TTTCTAAGCTGCCTATGCGGCAGTGAAC
	PB69		DR	170472	170499	TTTCTAAGCTGCCTATACGGCAGTGAAC
			Spacer	170500	170531	CTGAATCGCTGGCATTGCGAGTTCTAATTAAC
			DR	170532	170559	TTTCTAAGCTGCCTATACGGCAGTGAAC
			Spacer	170560	170591	ATAACATCAACAGTTGGAGTATCAACCGGATT
			DR	170592	170619	TTTCTAAGCTGCCTATACGGCAGTGAAC
			Spacer	170620	170651	CTATCCCGGTTTCGTGGATACACAAAAAAGTC
			DR	170652	170679	TTTCTAAGCTGCCTATACGGCAGTGAAC
			Spacer	170680	170711	CGAATGCACGTCTTTACCGATCTGTATATCTC
			DR	170712	170739	TTTCTAAGCTGCCTATACGGCAGTGAAC
			Spacer	170740	170771	CATTGACTGGTTCAGAAAGGTGACTGGTTCTG
			DR	170772	170799	TTTCTAAGCTGCCTATACGGCAGTGAAC
			Spacer	170800	170831	TCCTGCTTTCGGCAAACCAGCCAGCCTTACGC
			DR	170832	170859	TTTCTAAGCTGCCTATACGGCAGTGAAC
			Spacer	170860	170891	ACATGTGCAATCACTTGCCCGATTTCGTTAAT
			DR	170892	170919	TTTCTAAGCTGCCTATACGGCAGTGAAC
			Spacer	170920	170951	GCCAGCAAGTTACATGGCCGGAGGCTACGCAC
			DR	170952	170979	TTTCTAAGCTGCCTATACGGCAGTGAAC
			Spacer	170980	171011	GCGACTTTCTGTATTCAGCGGTCACCCTGCGA
			DR	171012	171039	TTTCTAAGCTGCCTATACGGCAGTGAAC
			Spacer	171040	171071	TGGTGGACTCCTGAGCGCTAACTATTGCCTCT
			DR	171072	171099	TTTCTAAGCTGCCTATACGGCAGTGAAC
			Spacer	171100	171131	AACGCTGTTCCTCCACCATTCGCTGAGGCACT
			DR	171132	171159	TTTCTAAGCTGCCTATACGGCAGTGAAC
			Spacer	171160	171191	CCGAGCGATGCGGGGTTTACGTTGGTAACGGC
			DR	171192	171219	TTTCTAAGCTGCCTATACGGCAGTGAAC
			Spacer	171220	171251	CCATGCGCGCCATCGCTAAAGGATTTGATACA
			DR	171252	171279	TTTCTAAGCTGCCTATACGGCAGTGAAC
			Spacer	171280	171311	TTCGCTTTGTCACGGTATGACCACGGAGGATC
			DR	171312	171339	TTTCTAAGCTGCCTATACGGCAGTGAAC
			Spacer	171340	171371	GAGAGCGGCGCTGGCGTACGCCAGCTACAAGC
			DR	171372	171399	TTTCTAAGCTGCCTATACGGCAGTGAAC
			Spacer	171400	171432	TTCGCTAATTACGACCCGCGCATGAAGCGCGAG
			DR	171433	171460	TTTCTAAGCTGCCTATACGGCAGTGAAC
			Spacer	171461	171492	GTCTGAGCGATGATTTCGCTGCGACAGGTTTT
			DR	171493	171520	TTTCTAAGCTGCCTATACGGCAGTGAAC
			Spacer	171521	171552	ATTTCCATGCCGAGTGCTGGGGCTACATAGTC
			DR	171553	171580	TTTCTAAGCTGCCTATACGGCAGTGAAC
			Spacer	171581	171612	GCCATGCCGAGTTTAACGAGCTAATATATTCC
			DR	171613	171640	TTTCTAAGCTGCCTATACGGCAGTGAAC
			Spacer	171641	171672	TGCGGTGACGGGCAGTGGCGACAGATTGTGAC
			DR	171673	171700	TTTCTAAGCTGCCTATACGGCAGTGAAC
			Spacer	171701	171732	TCTTTGCCAACAGCTTCGATCATGTCTTTGTA
			DR	171733	171760	TTTCTAAGCTGCCTATACGGCAGTGAAC
			Spacer	171761	171792	GCAAAATTTCAACCATGCAATGCATTATCACA
			DR	171793	171820	TTTCTAAGCTGCCTATACGGCAGTGAAC
			Spacer	171821	171852	GGATCAGTACTTCATCAATCCGTTTTAGAAAC
			DR	171853	171880	TTTCTAAGCTGCCTATACGGCAGTGAAC
			Spacer	171881	171912	GAGTTCTATCTAGCGATTTCGCGACACTATGC
			DR	171913	171940	TTTCTAAGCTGCCTATACGGCAGTGAAC
			Spacer	171941	171973	TGTGACCCATGCCGATGGCGCTATTCCCTTTGC
			DR	171974	172001	TTTCTAAGCTGCCTATACGGCAGTGAAC
			Spacer	172002	172033	TTTCAGACTTGGATTTCAGGGCTACCCGCGCC
			DR	172034	172061	TTTCTAAGCTGCCTATACGGCAGTGAAC
			Spacer	172062	172093	ACAGTGGGATTGCGGTCATTACCTGTCGGTTG
			DR	172094	172121	TTTCTAAGCTGCCTATACGGCAGTGAAC
			Spacer	172122	172153	CGCCAACACCAGAGAATACCACGCCACCGACA
			DR	172154	172181	TTTCTAAGCTGCCTATACGGCAGTGAAC
			Spacer	172182	172213	CTCTGTTACCGTTCGCTCTGTGATTCTTGGCA
			DR	172214	172241	TTTCTAAGCTGCCTATACGGCAGTGAAC
			Spacer	172242	172273	TTAATTTCACAATGCCCACGATGTAGGCATTA
			DR	172274	172301	TTTCTAAGCTGCCTATACGGCAGTGAAC
			Spacer	172302	172333	CAATTCCTGACCATGATGGCAAATCTGTTTCA
			DR	172334	172361	TTTCTAAGCTGCCTATACGGCAGTGAAC
			Spacer	172362	172393	CAGCATTGGCGGCGGTAGCGGCGCGTGTGTAT
			DR	172394	172421	TTTCTAAGCTGCCTATACGGCAGTGAAC
			Spacer	172422	172453	TGTACAACGTCTTCACCAACAGGCCCGAAGTC
			DR	172454	172481	TTTCTAAGCTGCCTATACGGCAGTGAAC
			Spacer	172482	172513	GTTACCGGTTTGGGAGCGGCCCAGCTGGTCGA
			DR	172514	172541	TTTCTAAGCTGCCTATACGGCAGTGAAC
			Spacer	172542	172573	GACTGCTGTCGGGGATTGTTCCAGGGTTTCGT
			DR	172574	172601	TTTCTAAGCTGCCTATACGGCAGTGAAC
			Spacer	172602	172633	TGAAAGCACGGCTAGCCTAACCCCTTGCATCT
			DR	172634	172661	TTTCTAAGCTGCCTATACGGCAGTGAAC
			Spacer	172662	172693	TGAAAGCACGGCTAGCCTAACCCCTTGCATCT
			DR	172694	172721	TTTCTAAGCTGCCTATACGGCAGTGAAC
		PB69LOC_RS12695	cas1	173016	173996
		PB69LOC_RS12700	cas3	173993	177295
		PB69LOC_RS12705	csy1	177693	179027
		PB69LOC_RS12710	csy2	179024	179956
		PB69LOC_RS12715	csy3	179970	180980
		PB69LOC_RS12720	cas6f	180990	181544
			DR	181673	181700	GTTCACTGCCGTATAGGCAGCTTAGAAA
			Spacer	181701	181732	GAGTATGAACAGTATGCCGAGCGCGGGGAAGA
			DR	181733	181760	GTTCACTGCCGTATAGGCAGCTTAGAAA
			Spacer	181761	181792	GGCAAACGCAGATACGAGCGTTAATTCTGTAT
			DR	181793	181820	GTTCACTGCCGTATAGGCAGCTTAGAAA
			Spacer	181821	181852	AGATAATGCGTGCGGTATGGTCGCAGCCGTCA
			DR	181853	181880	GTTCACTGCCGTATAGGCAGCTTAGAAA
			Spacer	181881	181912	CACACACCTGCATGTGTCAGCACATCAAGTGG
			DR	181913	181940	GTTCACTGCCGTATAGGCAGCTTAGAAA
			Spacer	181941	181972	ATCATGCGCACCAAATAAAAATAACTAACTTA
			DR	181973	182000	GTTCACTGCCGTATAGGCAGCTTAGAAA
			Spacer	182001	182032	GACATCGTGGTGACGCGCACAGTGCGTAGATT
			DR	182033	182060	GTTCACTGCCGTATAGGCAGCTTAGAAA
			Spacer	182061	182092	AGTCGGCCGTAAATGAAAGATGCGACCGAAAT
			DR	182093	182120	GTTCACTGCCGTATAGGCAGCTTAGAAA
			Spacer	182121	182152	AAACCCATGAAGATTTCGGACTTTCCGACCAA
			DR	182153	182180	GTTCACTGCCGTATAGGCAGCTTAGAAA
			Spacer	182181	182212	CATGCGCCTTGGTTGAGATCAGCTTTCTGAGG
			DR	182213	182240	GTTCACTGCCGTATAGGCAGCTTAGAAA
	PB70		DR	170472	170499	TTTCTAAGCTGCCTATACGGCAGTGAAC
			Spacer	170500	170531	CTGAATCGCTGGCATTGCGAGTTCTAATTAAC
			DR	170532	170559	TTTCTAAGCTGCCTATACGGCAGTGAAC
			Spacer	170560	170591	ATAACATCAACAGTTGGAGTATCAACCGGATT
			DR	170592	170619	TTTCTAAGCTGCCTATACGGCAGTGAAC
			Spacer	170620	170651	CTATCCCGGTTTCGTGGATACACAAAAAAGTC
			DR	170652	170679	TTTCTAAGCTGCCTATACGGCAGTGAAC
			Spacer	170680	170711	CGAATGCACGTCTTTACCGATCTGTATATCTC
			DR	170712	170739	TTTCTAAGCTGCCTATACGGCAGTGAAC
			Spacer	170740	170771	CATTGACTGGTTCAGAAAGGTGACTGGTTCTG
			DR	170772	170799	TTTCTAAGCTGCCTATACGGCAGTGAAC
			Spacer	170800	170831	TCCTGCTTTCGGCAAACCAGCCAGCCTTACGC
			DR	170832	170859	TTTCTAAGCTGCCTATACGGCAGTGAAC
			Spacer	170860	170891	ACATGTGCAATCACTTGCCCGATTTCGTTAAT
			DR	170892	170919	TTTCTAAGCTGCCTATACGGCAGTGAAC
			Spacer	170920	170951	GCCAGCAAGTTACATGGCCGGAGGCTACGCAC
			DR	170952	170979	TTTCTAAGCTGCCTATACGGCAGTGAAC
			Spacer	170980	171011	GCGACTTTCTGTATTCAGCGGTCACCCTGCGA
			DR	171012	171039	TTTCTAAGCTGCCTATACGGCAGTGAAC
			Spacer	171040	171071	TGGTGGACTCCTGAGCGCTAACTATTGCCTCT
			DR	171072	171099	TTTCTAAGCTGCCTATACGGCAGTGAAC
			Spacer	171100	171131	AACGCTGTTCCTCCACCATTCGCTGAGGCACT
			DR	171132	171159	TTTCTAAGCTGCCTATACGGCAGTGAAC
			Spacer	171160	171191	CCGAGCGATGCGGGGTTTACGTTGGTAACGGC
			DR	171192	171219	TTTCTAAGCTGCCTATACGGCAGTGAAC
			Spacer	171220	171251	CCATGCGCGCCATCGCTAAAGGATTTGATACA
			DR	171252	171279	TTTCTAAGCTGCCTATACGGCAGTGAAC
			Spacer	171280	171311	TTCGCTTTGTCACGGTATGACCACGGAGGATC
			DR	171312	171339	TTTCTAAGCTGCCTATACGGCAGTGAAC
			Spacer	171340	171371	GAGAGCGGCGCTGGCGTACGCCAGCTACAAGC
			DR	171372	171399	TTTCTAAGCTGCCTATACGGCAGTGAAC
			Spacer	171400	171432	TTCGCTAATTACGACCCGCGCATGAAGCGCGAG
			DR	171433	171460	TTTCTAAGCTGCCTATACGGCAGTGAAC
			Spacer	171461	171492	GTCTGAGCGATGATTTCGCTGCGACAGGTTTT
			DR	171493	171520	TTTCTAAGCTGCCTATACGGCAGTGAAC
			Spacer	171521	171552	ATTTCCATGCCGAGTGCTGGGGCTACATAGTC
			DR	171553	171580	TTTCTAAGCTGCCTATACGGCAGTGAAC
			Spacer	171581	171612	GCCATGCCGAGTTTAACGAGCTAATATATTCC
			DR	171613	171640	TTTCTAAGCTGCCTATACGGCAGTGAAC
			Spacer	171641	171672	TGCGGTGACGGGCAGTGGCGACAGATTGTGAC
			DR	171673	171700	TTTCTAAGCTGCCTATACGGCAGTGAAC
			Spacer	171701	171732	TCTTTGCCAACAGCTTCGATCATGTCTTTGTA
			DR	171733	171760	TTTCTAAGCTGCCTATACGGCAGTGAAC
			Spacer	171761	171792	GCAAAATTTCAACCATGCAATGCATTATCACA
			DR	171793	171820	TTTCTAAGCTGCCTATACGGCAGTGAAC
			Spacer	171821	171852	GGATCAGTACTTCATCAATCCGTTTTAGAAAC
			DR	171853	171880	TTTCTAAGCTGCCTATACGGCAGTGAAC
			Spacer	171881	171912	GAGTTCTATCTAGCGATTTCGCGACACTATGC
			DR	171913	171940	TTTCTAAGCTGCCTATACGGCAGTGAAC
			Spacer	171941	171973	TGTGACCCATGCCGATGGCGCTATTCCCTTTGC
			DR	171974	172001	TTTCTAAGCTGCCTATACGGCAGTGAAC
			Spacer	172002	172033	TTTCAGACTTGGATTTCAGGGCTACCCGCGCC
			DR	172034	172061	TTTCTAAGCTGCCTATACGGCAGTGAAC
			Spacer	172062	172093	ACAGTGGGATTGCGGTCATTACCTGTCGGTTG
			DR	172094	172121	TTTCTAAGCTGCCTATACGGCAGTGAAC
			Spacer	172122	172153	CGCCAACACCAGAGAATACCACGCCACCGACA
			DR	172154	172181	TTTCTAAGCTGCCTATACGGCAGTGAAC
			Spacer	172182	172213	CTCTGTTACCGTTCGCTCTGTGATTCTTGGCA
			DR	172214	172241	TTTCTAAGCTGCCTATACGGCAGTGAAC
			Spacer	172242	172273	TTAATTTCACAATGCCCACGATGTAGGCATTA
			DR	172274	172301	TTTCTAAGCTGCCTATACGGCAGTGAAC
			Spacer	172302	172333	CAATTCCTGACCATGATGGCAAATCTGTTTCA
			DR	172334	172361	TTTCTAAGCTGCCTATACGGCAGTGAAC
			Spacer	172362	172393	CAGCATTGGCGGCGGTAGCGGCGCGTGTGTAT
			DR	172394	172421	TTTCTAAGCTGCCTATACGGCAGTGAAC
			Spacer	172422	172453	TGTACAACGTCTTCACCAACAGGCCCGAAGTC
			DR	172454	172481	TTTCTAAGCTGCCTATACGGCAGTGAAC
			Spacer	172482	172513	GTTACCGGTTTGGGAGCGGCCCAGCTGGTCGA
			DR	172514	172541	TTTCTAAGCTGCCTATACGGCAGTGAAC
			Spacer	172542	172573	GACTGCTGTCGGGGATTGTTCCAGGGTTTCGT
			DR	172574	172601	TTTCTAAGCTGCCTATACGGCAGTGAAC
			Spacer	172602	172633	TGAAAGCACGGCTAGCCTAACCCCTTGCATCT
			DR	172634	172661	TTTCTAAGCTGCCTATACGGCAGTGAAC
			Spacer	172662	172693	TGAAAGCACGGCTAGCCTAACCCCTTGCATCT
			DR	172694	172721	TTTCTAAGCTGCCTATACGGCAGTGAAC
		PB70LOC_RS12405	cas1	173016	173996
		PB70LOC_RS12410	cas3	173993	177295
		PB70LOC_RS12415	csy1	177693	179027
		PB70LOC_RS12420	csy2	179024	179956
		PB70LOC_RS12425	csy3	179970	180980
		PB70LOC_RS12430	cas6f	180990	181544
			DR	181673	181700	GTTCACTGCCGTATAGGCAGCTTAGAAA
			Spacer	181701	181732	GAGTATGAACAGTATGCCGAGCGCGGGGAAGA
			DR	181733	181760	GTTCACTGCCGTATAGGCAGCTTAGAAA
			Spacer	181761	181792	GGCAAACGCAGATACGAGCGTTAATTCTGTAT
			DR	181793	181820	GTTCACTGCCGTATAGGCAGCTTAGAAA
			Spacer	181821	181852	AGATAATGCGTGCGGTATGGTCGCAGCCGTCA
			DR	181853	181880	GTTCACTGCCGTATAGGCAGCTTAGAAA
			Spacer	181881	181912	CACACACCTGCATGTGTCAGCACATCAAGTGG
			DR	181913	181940	GTTCACTGCCGTATAGGCAGCTTAGAAA
			Spacer	181941	181972	ATCATGCGCACCAAATAAAAATAACTAACTTA
			DR	181973	182000	GTTCACTGCCGTATAGGCAGCTTAGAAA
			Spacer	182001	182032	GACATCGTGGTGACGCGCACAGTGCGTAGATT
			DR	182033	182060	GTTCACTGCCGTATAGGCAGCTTAGAAA
			Spacer	182061	182092	AGTCGGCCGTAAATGAAAGATGCGACCGAAAT
			DR	182093	182120	GTTCACTGCCGTATAGGCAGCTTAGAAA
			Spacer	182121	182152	AAACCCATGAAGATTTCGGACTTTCCGACCAA
			DR	182153	182180	GTTCACTGCCGTATAGGCAGCTTAGAAA
			Spacer	182181	182212	CATGCGCCTTGGTTGAGATCAGCTTTCTGAGG
			DR	182213	182240	GTTCACTGCCGTATAGGCAGCTTAGAAA
	SCC1T		DR	856238	856265	GTTCACTGCCGTATAGGCAGCTTAGAAA
			Spacer	856206	856237	GCGCAACATTGCGCTGAATTACATCGTGAGAG
			DR	856178	856205	GTTCACTGCCGTATAGGCAGCTTAGAAA
			Spacer	856146	856177	TGCTAACGTTTTCACGCCTGAACTGAACAGCT
			DR	856118	856145	GTTCACTGCCGTATAGGCAGCTTAGAAA
			Spacer	856086	856117	TCGACCAGCTGGGCCGCTCCCAAACCGGTAAC
			DR	856058	856085	GTTCACTGCCGTATAGGCAGCTTAGAAA
			Spacer	856026	856057	GACTTCGGGCCTGTTGGTGAAGACGTTGTACA
			DR	855998	856025	GTTCACTGCCGTATAGGCAGCTTAGAAA
			Spacer	855966	855997	ATACACACGCGCCGCTACCGCCGCCAATGCTG
			DR	855938	855965	GTTCACTGCCGTATAGGCAGCTTAGAAA
			Spacer	855906	855937	TGAAACAGATTTGCCATCATGGTCAGGAATTG
			DR	855878	855905	GTTCACTGCCGTATAGGCAGCTTAGAAA
			Spacer	855846	855877	TAATGCCTACATCGTGGGCATTGTGAAATTAA
			DR	855818	855845	GTTCACTGCCGTATAGGCAGCTTAGAAA
			Spacer	855786	855817	TGCCAAGAATCACAGAGCGAACGGTAACAGAG
			DR	855758	855785	GTTCACTGCCGTATAGGCAGCTTAGAAA
			Spacer	855726	855757	TGTCGGTGGCGTGGTATTCTCTGGTGTTGGCG
			DR	855698	855725	GTTCACTGCCGTATAGGCAGCTTAGAAA
			Spacer	855666	855697	CAACCGACAGGTAATGACCGCAATCCCACTGT
			DR	855638	855665	GTTCACTGCCGTATAGGCAGCTTAGAAA
			Spacer	855606	855637	GGCGCGGGTAGCCCTGAAATCCAAGTCTGAAA
			DR	855578	855605	GTTCACTGCCGTATAGGCAGCTTAGAAA
			Spacer	855546	855577	GCAAAGGGAATAGCGCCATCGGCATGGGTCACA
			DR	855518	855545	GTTCACTGCCGTATAGGCAGCTTAGAAA
			Spacer	855486	855517	GTTTCTAAAACGGATTGATGAAGTACTGATCC
			DR	855458	855485	GTTCACTGCCGTATAGGCAGCTTAGAAA
			Spacer	855425	855457	AAAACCTGTCGCAGCGAAATCATCGCTCAGAC
			DR	855397	855424	GTTCACTGCCGTATAGGCAGCTTAGAAA
			Spacer	855365	855396	CTCGCGCTTCATGCGCGGGTCGTAATTAGCGAA
			DR	855337	855364	GTTCACTGCCGTATAGGCAGCTTAGAAA
			Spacer	855305	855336	GATCCTCCGTGGTCATACCGTGACAAAGCGAA
			DR	855277	855304	GTTCACTGCCGTATAGGCAGCTTAGAAA
			Spacer	855244	855276	TGTATCAAATCCTTTAGCGATGGCGCGCATGG
			DR	855216	855243	GTTCACTGCCGTATAGGCAGCTTAGAAA
			Spacer	855184	855215	GCCGTTACCAACGTAAACCCCGCATCGCTCGG
			DR	855156	855183	GTTCACTGCCGTATAGGCAGCTTAGAAA
			Spacer	855124	855155	AGAGGCAATAGTTAGCGCTCAGGAGTCCACCA
			DR	855096	855123	GTTCACTGCCGTATAGGCAGCTTAGAAA
			Spacer	855064	855095	TCGCAGGGTGACCGCTGAATACAGAAAGTCGC
			DR	855036	855063	GTTCACTGCCGTATAGGCAGCTTAGAAA
			Spacer	855004	855035	GTGCGTAGCCTCCGGCCATGTAACTTGCTGGC
			DR	854976	855003	GTTCACTGCCGTATAGGCAGCTTAGAAA
			Spacer	854944	854975	ATTAACGAAATCGGGCAAGTGATTGCACATGT
			DR	854916	854943	GTTCACTGCCGTATAGGCAGCTTAGAAA
			Spacer	854884	854915	GCGTAAGGCTGGCTGGTTTGCCGAAAGCAGGA
			DR	854856	854883	GTTCACTGCCGTATAGGCAGCTTAGAAA
			Spacer	854824	854855	CAGAACCAGTCACCTTTCTGAACCAGTCAATG
			DR	854796	854823	GTTCACTGCCGTATAGGCAGCTTAGAAA
			Spacer	854764	854795	GAGATATACAGATCGGTAAAGACGTGCATTCG
			DR	854736	854763	GTTCACTGCCGTATAGGCAGCTTAGAAA
			Spacer	854704	854735	GACTTTTTTGTGTATCCACGAAACCGGGATAG
			DR	854676	854703	GTTCACTGCCGTATAGGCAGCTTAGAAA
			Spacer	854644	854675	AATCCGGTTGATACTCCAACTGTTGATGTTAT
			DR	854616	854643	GTTCACTGCCGTATAGGCAGCTTAGAAA
			Spacer	854584	854615	GTTAATTAGAACTCGCAATGCCAGCGATTCAG
			DR	854556	854583	GTTCACTGCCGTATAGGCAGCTTAGAAA
		SCC1_0747	cas1	853281	854261
		SCC1_0746	cas3	849976	853284
		SCC1_0745	csy1	848244	849578
		SCC1_0744	csy2	847315	848247
		SCC1_0743	csy3	846291	847301
		SCC1_0742	cas6f	845727	846281
			DR	845570	845597	TTTCTAAGCTGCCTATACGGCAGTGAAC
			Spacer	845538	845569	CAAACTTATCAGGATGATAACTAAGCCAAAAC
			DR	845510	845537	TTTCTAAGCTGCCTATACGGCAGTGAAC
			Spacer	845478	845509	TCCTGTGTCTCAGCAGACATCTGTGCATCGGG
			DR	845450	845477	TTTCTAAGCTGCCTATACGGCAGTGAAC
			Spacer	845418	845449	CCCCATACCCCAGCCAGCGCATTATCAGTCAT
			DR	845390	845417	TTTCTAAGCTGCCTATACGGCAGTGAAC
			Spacer	845358	845389	CCACTTGATGCGCTGACACATGCTGGTGTGTG
			DR	845330	845357	TTTCTAAGCTGCCTATACGGCAGTGAAC
			Spacer	845298	845329	GATACTTCCTGATATCGCGCTAGGGGTCAGGC
			DR	845270	845297	TTTCTAAGCTGCCTATACGGCAGTGAAC
			Spacer	845238	845269	GAAGTGCGTGTTGCAGCGCTGGAAACTGGACA
			DR	845210	845237	TTTCTAAGCTGCCTATACGGCAGTGAAC
			Spacer	845178	845209	TCCCAATCCCCGATGGCGGTATCTAACACCAC
			DR	845150	845177	TTTCTAAGCTGCCTATACGGCAGTGAAC
			Spacer	845118	845149	GGTATGTGATGGGATTTAAACAGGCACTCGCT
			DR	845090	845117	TTTCTAAGCTGCCTATACGGCAGTGAAC
	Ecc71		DR	171785	171812	TTTCTAAGCTGCCTGTACGGCAGTGAAC
			Spacer	171813	171844	AATTGTTATATTTTTACCATCCCTTACTGTCT
			DR	171845	171872	TTTCTAAGCTGCCTGTACGGCAGTGAAC
			Spacer	171873	171904	CCAGGATTCCCATGCCTGATATTGTCCCGTCA
			DR	171905	171932	TTTCTAAGCTGCCTGTACGGCAGTGAAC
			Spacer	171933	171964	ACATCCGGTCTATCAGCATCGTCGGTCGGTAA
			DR	171965	171992	TTTCTAAGCTGCCTGTACGGCAGTGAAC
			Spacer	171993	172024	CTGAAGCCGTCCAGGTCATCCCGTAAAATGCT
			DR	172025	172052	TTTCTAAGCTGCCTGTACGGCAGTGAAC
			Spacer	172053	172084	TTCTATTTCCGTTTTGCAGCCGTTCAGCTTTC
			DR	172085	172112	TTTCTAAGCTGCCTGTACGGCAGTGAAC
			Spacer	172113	172144	TAAACACTTTAATTTTGTACTTATCTCATAAA
			DR	172145	172172	TTTCTAAGCTGCCTGTACGGCAGTGAAC
			Spacer	172173	172204	TATCTGCGCCTAAATTGTTGGTCTGTGATCTG
			DR	172205	172232	TTTCTAAGCTGCCTGTACGGCAGTGAAC
			Spacer	172233	172264	ACCGCCCTGACGTTTTTTACATTCACTAACAC
			DR	172265	172292	TTTCTAAGCTGCCTGTACGGCAGTGAAC
			Spacer	172293	172324	GAATATCATCATCAACGATCCCGAAATTTGTA
			DR	172325	172352	TTTCTAAGCTGCCTGTACGGCAGTGAAC
			Spacer	172353	172385	GCCGATCGGTTGAAACGCTAATCACTAAATCAT
			DR	172386	172413	TTTCTAAGCTGCCTGTACGGCAGTGAAC
			Spacer	172414	172445	TCAGATTGGTTACCCTTCGGAGCGCCATTCAC
			DR	172446	172473	TTTCTAAGCTGCCTGTACGGCAGTGAAC
			Spacer	172474	172505	CGTTTCCGCAATCCTATTTCTGAATAGCTATT
			DR	172506	172533	TTTCTAAGCTGCCTGTACGGCAGTGAAC
			Spacer	172534	172565	ACTATGCTGATCGACAATTACGCCGATGCACT
			DR	172566	172593	TTTCTAAGCTGCCTGTACGGCAGTGAAC
			Spacer	172594	172625	CCGTTAAGAAGACCGAGAGCGTTGTTGTCGGT
			DR	172626	172653	TTTCTAAGCTGCCTGTACGGCAGTGAAC
			Spacer	172654	172685	GCGTGGCAGCGGCACCCGATGTGCGCCCTGCC
			DR	172686	172713	TTTCTAAGCTGCCTGTACGGCAGTGAAC
			Spacer	172714	172745	ATATCAACGCGGCTTTGCGCAAATCGGTCATC
			DR	172746	172773	TTTCTAAGCTGCCTGTACGGCAGTGAAC
			Spacer	172774	172805	TCGGTGCCAACCTGCGCGGTGCCAACCTGTGC
			DR	172806	172833	TTTCTAAGCTGCCTGTACGGCAGTGAAC
			Spacer	172834	172865	GCAGCGACATCACGCTGGCGTGCTTGCATGTC
			DR	172866	172893	TTTCTAAGCTGCCTGTACGGCAGTGAAC
			Spacer	172894	172925	GCGTCCAGTCATCGCCCACACTTTCAATTGAC
			DR	172926	172953	TTTCTAAGCTGCCTGTACGGCAGTGAAC
			Spacer	172954	172985	GACACTGAAAAACCTAAGTTCGCTCAGTCGAT
			DR	172986	173013	TTTCTAAGCTGCCTGTACGGCAGTGAAC
			Spacer	173014	173045	AGCAGCAGCAGGTGCGATGTCTTTCGCTAACA
			DR	173046	173073	TTTCTAAGCTGCCTGTACGGCAGTGAAC
			Spacer	173074	173105	GCCTTCCCTACGCGCAGCGCTTCCCACTCGTC
			DR	173106	173133	TTTCTAAGCTGCCTGTACGGCAGTGAAC
			Spacer	173134	173165	TGTCCATTCTCATAGCCTCACCTCCGCTGTAC
			DR	173166	173193	TTTCTAAGCTGCCTGTACGGCAGTGAAC
			Spacer	173194	173225	CAAAGGTGCGTTTCGGTAATAGCTCGGTTGAA
			DR	173226	173253	TTTCTAAGCTGCCTGTACGGCAGTGAAC
			Spacer	173254	173285	TTGGTGACACTCTGAAATTGACCACTCAGAAA
			DR	173286	173313	TTTCTAAGCTGCCTGTACGGCAGTGAAC
			Spacer	173314	173345	ATCGACTGCGTGACGGTTTGCTTAGACTTGAT
			DR	173346	173373	TTTCTAAGCTGCCTGTACGGCAGTGAAC
			Spacer	173374	173405	TATTGCAAATAGAAATGGTCAAAAACGCTGGT
			DR	173406	173433	TTTCTAAGCTGCCTGTACGGCAGTGAAC
			Spacer	173434	173465	CTGCATTCAATCAGGCATTGGCCACTTATTCA
			DR	173466	173493	TTTCTAAGCTGCCTGTACGGCAGTGAAC
			Spacer	173494	173525	GCCGACCTGCGAGACTCTGGAAGCGTTGAGCA
			DR	173526	173553	TTTCTAAGCTGCCTGTACGGCAGTGAAC
			Spacer	173554	173585	GCAAAAACAGGGCAATTATCGTTGATCTAGTT
			DR	173586	173613	TTTCTAAGCTGCCTGTACGGCAGTGAAC
			Spacer	173614	173645	ATGGGGCGCACCGTCTGAATTTTGGAGTTTTT
			DR	173646	173673	TTTCTAAGCTGCCTGTACGGCAGTGAAC
			Spacer	173674	173705	GAGGGATAAGCCCTTTAAATCCAGCTGCGATA
			DR	173706	173733	TTTCTAAGCTGCCTGTACGGCAGTGAAC
			Spacer	173734	173765	ATTTTTCGCCTCATCCAGATAGTTCTGAAGCA
			DR	173766	173793	TTTCTAAGCTGCCTGTACGGCAGTGAAC
			Spacer	173794	173825	TTAATCATATGAGCGGGAACATTGAATATTCC
			DR	173826	173853	TTTCTAAGCTGCCTGTACGGCAGTGAAC
			Spacer	173854	173885	ACTGTAGACCACATCAAACCCAAAGCGCATGG
			DR	173886	173913	TTTCTAAGCTGCCTGTACGGCAGTGAAC
			Spacer	173914	173945	CTCATGCAGGGTTAATAGACGCGACCTGCTGA
			DR	173946	173973	TTTCTAAGCTGCCTGTACGGCAGTGAAC
			Spacer	173974	174005	AATTCAAAAAAAATCACCGGTAATCCGGCCAA
			DR	174006	174033	TTTCTAAGCTGCCTGTACGGCAGTGAAC
			Spacer	174034	174065	GTCGACAACGTGTACTACCGGCTGTCGGACAA
			DR	174066	174093	TTTCTAAGCTGCCTGTACGGCAGTGAAC
			Spacer	174094	174125	ACCGGGTCGACGAGTCGTAAGGGTCAGCTAAT
			DR	174126	174153	TTTCTAAGCTGCCTGTACGGCAGTGAAC
			Spacer	174154	174185	TTAACCGCGCAGCGAAATAGCGACATAATTAA
			DR	174186	174213	TTTCTAAGCTGCCTGTACGGCAGTGAAC
			Spacer	174214	174245	ACTTACTGGCGATCCCCTTCATCTGGTCCGTT
			DR	174246	174273	TTTCTAAGCTGCCTGTACGGCAGTGAAC
[truncated: 6,216 more rows]

## Sheet: Table S6
Table S6. Presence of genes encoding general virulence factors in the 84 Pectobacterium genomes.
Functional features	Gene	Pectobacterium
		P. atrosepticum											P. parmentieri								Pcb
		21A	JG10-08	36A	CFBP 6276	NCPPB 3404	ICMP 1526T	NCPPB 549T	PB72	SS26	SCRI1043		SCC3193	WPP163	RNS08.42.1AT	PB20	SS90	CFIA1002		ATCC 39048	SX309	BZA12	PBR1692T	LMG 21371T	LMG 21372	ICMP 19477	PcbHPI01	F157	F152	BD255	CFIA1009	CFIA1001	CFIA1033	BC1	B6	S2	Y3	Y21	Y29	Y31	Y46	Y49	Y52	Y60	Y62	Y64	Y65	PCC21
PCWDEs	celV	GZ59_26180	EV46_09525	CVS35_12765	H352_RS15915	KP24_RS04240	KCQ_RS03360	JV34_RS02425	PB72LOC_RS10795	DF214_RS18690	ECA1981		W5S_2582	Pecwa_2612	A8F97_RS05620	PB20LOC_RS09335	DF211_RS21860	AZ50_RS0100050		DMB41_RS17020	B5S52_10115	CTV95_02425	PCBA_RS02710	KS44_RS11955	KU74_RS09840	KCO_RS12245	AO825_RS01715	F157LOC_RS06420	F152LOC_RS00005	ALB75_RS03760	IW00_RS16915	IV99_RS20705	IW01_RS17335	BASYS01827	B6000068	S2001311	Y3000937	Y21001893	Y29000002	Y31000857	Y46001631	Y49001310	Y52001079	Y60000207	Y62000782	Y64000979	Y65003301	PCC21_024390
	celB	GZ59_17320	EV46_13845	CVS35_08805,CVS35_10290,CVS35_22000	H352_RS00980,H352_RS02405,H352_RS07255	KP24_RS00440,KP24_RS01860,KP24_RS21230	KCQ_RS08190,KCQ_RS16660,KCQ_RS18085	JV34_RS00630,JV34_RS05870,JV34_RS12655	PB72LOC_RS00560,PB72LOC_RS02225,PB72LOC_RS22015	DF214_RS00095,DF214_RS05275	ECA2827		W5S_2949	Pecwa_2966	A8F97_RS03845	PB20LOC_RS02310,PB20LOC_RS13405	DF211_RS09310,DF211_RS16245	AZ50_RS0101860		DMB41_RS08630,DMB41_RS18210	B5S52_00210,B5S52_12550	CTV95_06760,CTV95_15485	PCBA_RS08365,PCBA_RS08795	KS44_RS15080,KS44_RS19385	KU74_RS13905,KU74_RS19535	KCO_RS05410,KCO_RS16120	AO825_RS05540,AO825_RS18865	F157LOC_RS03510,F157LOC_RS16065	F152LOC_RS05435,F152LOC_RS15630	ALB75_RS00115,ALB75_RS01515,ALB75_RS20285	IW00_RS10420,IW00_RS20635	IV99_RS00840,IV99_RS15375	IW01_RS08620,IW01_RS08625	BASYS04081	B6002241	S2002303	Y3002637	Y21002807	Y29001982	Y31004104	Y46003174	Y49003391	Y52003813	Y60003522	Y62003432	Y64002765	Y65002773	PCC21_015250
	putative cellulase	GZ59_23460	EV46_10640	CVS35_11645	H352_RS03700	KP24_RS03180	KCQ_RS04450	JV34_RS20975	PB72LOC_RS09680	DF214_RS00920	ECA2220		W5S_2358	Pecwa_2380	A8F97_RS06740	PB20LOC_RS11800	DF211_RS01100	AZ50_RS0107505		DMB41_RS07350	B5S52_11265	CTV95_03950	PCBA_RS00225	KS44_RS07975	KU74_RS10895	KCO_RS13370	AO825_RS02770	F157LOC_RS05240	F152LOC_RS01155	ALB75_RS02770	IW00_RS06105	IV99_RS14155	IW01_RS04480	BASYS01556	B6000295	S2000031	Y3000711	Y21003989	Y29000247	Y31001083	Y46001872	Y49003734	Y52000601	Y60001792	Y62001015	Y64000743	Y65002477	PCC21_021360
	ogl	GZ59_21300	EV46_11695	CVS35_10585	H352_RS02690	KP24_RS02140	KCQ_RS16380	JV34_RS12940	PB72LOC_RS02520	DF214_RS22110	ECA2426		W5S_2117	Pecwa_2176	A8F97_RS07735	PB20LOC_RS12805	DF211_RS02610	AZ50_RS0106520		DMB41_RS08315	B5S52_12255	CTV95_04940	PCBA_RS01205	KS44_RS08955	KU74_RS11840	KCO_RS14330	AO825_RS03770	F157LOC_RS04140	F152LOC_RS09530	ALB75_RS01780	IW00_RS20920	IV99_RS15090	IW01_RS04915	BASYS01333	B6000492	S2000226	Y3000514	Y21000045	Y29000458	Y31001291	Y46000179	Y49000201	Y52002014	Y60001595	Y62001215	Y64000542	Y65002284	PCC21_019440
	pelX	GZ59_46090	EV46_22450	CVS35_22520	H352_RS06765	KP24_RS17260	KCQ_RS08685	JV34_RS00135	PB72LOC_RS19065	DF214_RS19390	ECA4510		W5S_4748	Pecwa_4562	A8F97_RS18650	PB20LOC_RS13860	DF211_RS19755	AZ50_RS0119440		DMB41_RS20350	B5S52_22085	CTV95_15120	PCBA_RS12885	KS44_RS14655	KU74_RS19155	KCO_RS05795	AO825_RS18430	F157LOC_RS15735	F152LOC_RS05120	ALB75_RS19865	IW00_RS10755	IV99_RS00385	IW01_RS08300	BASYS03987	B6002157	S2002396	Y3002563	Y21002878	Y29001900	Y31004038	Y46004130	Y49004014	Y52001631	Y60003594	Y62003358	Y64002691	Y65001537	PCC21_042370
	pelB	GZ59_24280	EV46_10220	CVS35_12065	H352_RS04100	KP24_RS03580	KCQ_RS04050	JV34_RS16050	PB72LOC_RS10100	DF214_RS00500	ECA2135		W5S_2484	Pecwa_2511	A8F97_RS06105	PB20LOC_RS09860	DF211_RS07295	AZ50_RS0120965		DMB41_RS10945	B5S52_10850	CTV95_03220	PCBA_RS18630	KS44_RS07585	KU74_RS10505	KCO_RS12860	AO825_RS02365	F157LOC_RS05700	F152LOC_RS00715	ALB75_RS03165	IW00_RS15945	IV99_RS13645	IW01_RS18065	BASYS01657	B6000206	S2003795	Y3000797	Y21003760	Y29000152	Y31000998	Y46001783	Y49001176	Y52004163	Y60000060	Y62000926	Y64000828	Y65003680	PCC21_022490
	pelW	GZ59_21550	EV46_11575	CVS35_10710	H352_RS02810	KP24_RS02260	KCQ_RS16260	JV34_RS13060	PB72LOC_RS02645	DF214_RS21985	ECA2402		W5S_2143	Pecwa_2201	A8F97_RS07610	PB20LOC_RS12680	DF211_RS02485	AZ50_RS0106645		DMB41_RS08195	B5S52_12135	CTV95_04820	PCBA_RS01085	KS44_RS08835	KU74_RS11720	KCO_RS14210	AO825_RS03645	F157LOC_RS04260	F152LOC_RS09650	ALB75_RS01900	IW00_RS21040	IV99_RS14970	IW01_RS04795	BASYS01359	B6000468	S2000201	Y3000538	Y21000021	Y29000433	Y31001267	Y46000155	Y49000176	Y52001990	Y60001619	Y62001191	Y64000566	Y65002308	PCC21_019680
	pel	GZ59_31200	EV46_15400	CVS35_15365	H352_RS13420	KP24_RS13905	KCQ_RS00850	JV34_RS09445	PB72LOC_RS04710	DF214_RS14510	ECA3112		-	-	-	-	-	-		DMB41_RS00915	B5S52_07155	CTV95_22000	PCBA_RS13940	KS44_RS13565	KU74_RS14975	KCO_RS17850	AO825_RS10395	F157LOC_RS08490	F152LOC_RS04735	ALB75_RS06685	IW00_RS07340	IV99_RS10160	IW01_RS01995	BASYS02512	B6002062	S2001587	Y3002101	Y21000673	Y29002318	Y31000240	Y46000807	Y49002650	Y52000200	Y60000821	Y62000162	Y64002390	Y65000720	PCC21_029360
	pelA	GZ59_24880	EV46_10165	CVS35_12120	H352_RS04155	KP24_RS03635	KCQ_RS03995	JV34_RS16105	PB72LOC_RS10150	DF214_RS00450	ECA2112		-	-	-	-	-	-		DMB41_RS10910	B5S52_10770	CTV95_03120	PCBA_RS14240	KS44_RS12520	KU74_RS10475	KCO_RS12830	AO825_RS02285	F157LOC_RS05785	F152LOC_RS00625	ALB75_RS03195	IW00_RS16015	IV99_RS13615	IW01_RS20415	BASYS01672	B6000200	S2003801	Y3000811	Y21001754	Y29000136	Y31000984	Y46001777	Y49001182	Y52004116	Y60000075	Y62000912	Y64000846	Y65003661	PCC21_022630
	pelL	GZ59_20110	EV46_12330	CVS35_10000	H352_RS02145	KP24_RS01600	KCQ_RS16920	JV34_RS04705	PB72LOC_RS01935	DF214_RS12650	ECA2553		W5S_1991	Pecwa_2045	A8F97_RS08640	PB20LOC_RS10955	DF211_RS03230	AZ50_RS0105915		DMB41_RS08890	B5S52_12825	CTV95_05515	PCBA_RS03200	KS44_RS09475	KU74_RS12680	KCO_RS14855	AO825_RS04295	F157LOC_RS03245	F152LOC_RS15325	ALB75_RS01245	IW00_RS20380	IV99_RS15665	IW01_RS09780	BASYS01198	B6000619	S2000353	Y3000388	Y21000158	Y29000574	Y31001415	Y46000291	Y49000317	Y52001783	Y60001480	Y62001345	Y64000427	Y65001198	PCC21_017800
	pelZ	GZ59_41260	EV46_20255	CVS35_20250	H352_RS08980	KP24_RS15220	KCQ_RS19520	JV34_RS19995	PB72LOC_RS11735	DF214_RS20850	ECA4070		W5S_4195	Pecwa_4038	A8F97_RS21300	PB20LOC_RS14210	DF211_RS12210	AZ50_RS0112865		DMB41_RS11425	B5S52_01905	CTV95_17285	PCBA_RS04070	KS44_RS16705	KU74_RS00300	KCO_RS04915	AO825_RS21140	F157LOC_RS14385	F152LOC_RS16645	ALB75_RS14505	IW00_RS13165	IV99_RS19980	IW01_RS11510	BASYS03553	B6002600	S2001535	Y3003522	Y21003082	Y29003641	Y31003633	Y46002457	Y49002201	Y52001929	Y60003188	Y62003685	Y64003102	Y65001630	PCC21_038530
	pel1	GZ59_41230	EV46_20235	CVS35_20230	H352_RS08995	KP24_RS15235	KCQ_RS19505	JV34_RS20010	PB72LOC_RS11755	DF214_RS01770	ECA4067		W5S_4192	Pecwa_4035	A8F97_RS21305	PB20LOC_RS14205	DF211_RS12215	AZ50_RS0112860		DMB41_RS11420	B5S52_01910	CTV95_17290	PCBA_RS04065	KS44_RS16710	KU74_RS00295	KCO_RS04920	AO825_RS21135	F157LOC_RS14390	F152LOC_RS16650	ALB75_RS14500	IW00_RS13170	IV99_RS19985	IW01_RS11515	BASYS03549	B6002596	S2001536	Y3003518	Y21003083	Y29003637	Y31003634	Y46002453	Y49002202	Y52001930	Y60003185	Y62003681	Y64003103	Y65001626	PCC21_038500
	pel2	GZ59_41240	EV46_20240	CVS35_20240	H352_RS08990	KP24_RS15230	KCQ_RS19510	JV34_RS20005	PB72LOC_RS11745	DF214_RS20860	ECA4068		W5S_4193	Pecwa_4036	A8F97_RS21310	PB20LOC_RS14200	DF211_RS12220	AZ50_RS0112850		DMB41_RS11415	B5S52_01915	CTV95_17295	PCBA_RS04060	KS44_RS16715	KU74_RS00290	KCO_RS04925	AO825_RS21130	F157LOC_RS14395	F152LOC_RS16655	ALB75_RS14495	IW00_RS13175	IV99_RS19990	IW01_RS11520	BASYS03550	B6002597	S2001538	Y3003519	Y21003085	Y29003638	Y31003636	Y46002454	Y49002203	Y52001932	Y60003186	Y62003682	Y64003105	Y65001627	PCC21_038510
	pel3	GZ59_41250	EV46_20250	CVS35_20245	H352_RS08985	KP24_RS15225	KCQ_RS19515	JV34_RS20000	PB72LOC_RS11740	DF214_RS20855	ECA4069		W5S_4194	Pecwa_4037	A8F97_RS21315	PB20LOC_RS14195	DF211_RS12225	AZ50_RS0112845		DMB41_RS11410	B5S52_01920	CTV95_17300	PCBA_RS04055	KS44_RS16720	KU74_RS00285	KCO_RS04930	AO825_RS21125	F157LOC_RS14400	F152LOC_RS16660	ALB75_RS14490	IW00_RS13180	IV99_RS19995	IW01_RS11525	BASYS03552	B6002599	S2001539	Y3003521	Y21003086	Y29003640	Y31003637	Y46002456	Y49002204	Y52001933	Y60003187	Y62003684	Y64003106	Y65001629	PCC21_038520
	pelI	GZ59_11200	EV46_05520	CVS35_05720	H352_RS17535	KP24_RS16510	KCQ_RS13450	JV34_RS02715	PB72LOC_RS07490	DF214_RS12610	ECA1094		W5S_3319	Pecwa_3322	A8F97_RS02050	PB20LOC_RS00490	DF211_RS18845	AZ50_RS0103740		DMB41_RS14090	B5S52_16570	CTV95_09520	PCBA_RS10065	KS44_RS06480	KU74_RS04525	KCO_RS07690	AO825_RS12440	F157LOC_RS21585	F152LOC_RS15130	ALB75_RS11060	IW00_RS14850	IV99_RS08335	IW01_RS09335	BASYS00261	B6001269	S2000768	Y3001033	Y21001491	Y29001120	Y31002598	Y46003364	Y49000581	Y52002307	Y60002182	Y62002101	Y64002526	Y65002946	PCC21_010230
	paeY	GZ59_32670	EV46_16125	CVS35_16320	H352_RS12720	KP24_RS19145	KCQ_RS00085	JV34_RS10210	PB72LOC_RS05430	DF214_RS03435	ECA3252		W5S_1139	Pecwa_1229	A8F97_RS12720	PB20LOC_RS17310	DF211_RS06895	AZ50_RS0107695		DMB41_RS00190	B5S52_06385	CTV95_21215	PCBA_RS07000	KS44_RS12620	KU74_RS15690	KCO_RS17135	AO825_RS09405	F157LOC_RS07630	F152LOC_RS03845	ALB75_RS07395	IW00_RS05800	IV99_RS09435	IW01_RS20460	BASYS02719	B6002882	S2002569	Y3001930	Y21003572	Y29002134	Y31000094	Y46003680	Y49001873	Y52002600	Y60000970	Y62000014	Y64003783	Y65002532	PCC21_030840
	paeX	GZ59_21490	EV46_11605	CVS35_10680	H352_RS02780	KP24_RS02230	KCQ_RS16290	JV34_RS13030	PB72LOC_RS02615	DF214_RS22015	ECA2408		W5S_2136	Pecwa_2195	A8F97_RS07640	PB20LOC_RS12710	DF211_RS02515	AZ50_RS0106615		DMB41_RS08225	B5S52_12165	CTV95_04850	PCBA_RS01115	KS44_RS08865	KU74_RS11750	KCO_RS14240	AO825_RS03675	F157LOC_RS04230	F152LOC_RS09620	ALB75_RS01870	IW00_RS21010	IV99_RS15000	IW01_RS04825	BASYS01353	B6000474	S2000207	Y3000532	Y21000027	Y29000439	Y31001273	Y46000161	Y49000183	Y52001996	Y60001613	Y62001197	Y64000560	Y65002302	PCC21_019620
	pnl	GZ59_15370	EV46_07595	CVS35_07835	H352_RS00255	KP24_RS06375	KCQ_RS19040	JV34_RS06825	PB72LOC_RS16980	DF214_RS21040	ECA1499		W5S_1691	Pecwa_1777	A8F97_RS09900	PB20LOC_RS18000	DF211_RS04660	AZ50_RS0104490		DMB41_RS05455	B5S52_14620	CTV95_07400	PCBA_RS19200	KS44_RS16940	KU74_RS02660	KCO_RS16850	AO825_RS06695	F157LOC_RS01260	F152LOC_RS06265	ALB75_RS16765	IW00_RS18380	IV99_RS17415	IW01_RS01255	BASYS00720	B6003065	S2004053	Y3000012	Y21000561	Y29000978	Y31001790	Y46001346	Y49001777	Y52003712	Y60001075	Y62001723	Y64000012	Y65002897	PCC21_014030
	pemB	GZ59_01120	EV46_00550	CVS35_00575	H352_RS06160	KP24_RS08975	KCQ_RS06400	JV34_RS14340	PB72LOC_RS17510	DF214_RS07955	ECA0107		W5S_4605	Pecwa_4427	A8F97_RS19330	PB20LOC_RS15690	DF211_RS01685	AZ50_RS0114600		DMB41_RS09940	B5S52_21415	CTV95_14510	PCBA_RS15670	KS44_RS18035	KU74_RS16220	KCO_RS03470	AO825_RS06100	F157LOC_RS15120	F152LOC_RS07910	ALB75_RS17970	IW00_RS04785	IV99_RS10970	IW01_RS18435	BASYS03851	B6002803	S2001903	Y3003804	Y21003227	Y29002677	Y31003785	Y46002723	Y49002761	Y52000379	Y60003676	Y62003977	Y64003464	Y65003583	PCC21_000960
	pemA	GZ59_32680	EV46_16130	CVS35_16325	H352_RS12715	KP24_RS19150	KCQ_RS00080	JV34_RS10215	PB72LOC_RS05435	DF214_RS03440	ECA3253		W5S_1138	Pecwa_1228	A8F97_RS12725	PB20LOC_RS17315	DF211_RS06900	AZ50_RS0107690		DMB41_RS00185	B5S52_06380	CTV95_21210	PCBA_RS07005	KS44_RS12615	KU74_RS15695	KCO_RS17130	AO825_RS09400	F157LOC_RS07625	F152LOC_RS03840	ALB75_RS07400	IW00_RS05795	IV99_RS09430	IW01_RS20465	BASYS02720	B6002881	S2002570	Y3001929	Y21003571	Y29002133	Y31000093	Y46003679	Y49001872	Y52002601	Y60000971	Y62000013	Y64003782	Y65002531	PCC21_030850
	pgl	GZ59_35740	EV46_17625	CVS35_17885	H352_RS11285	KP24_RS09595	-	JV34_RS12245	PB72LOC_RS18560	DF214_RS17890	ECA3552		-	-	-	-	-	-		DMB41_RS04250	B5S52_04800	CTV95_19700	PCBA_RS13695	KS44_RS02765	KU74_RS17460	KCO_RS02835	AO825_RS15210	F157LOC_RS13280	F152LOC_RS01815	ALB75_RS11885	IW00_RS12145	IV99_RS05230	IW01_RS00205	BASYS03024	B6001691	S2003716	Y3003392	Y21002346	Y29002999	Y31003065	Y46003803	Y49003504	Y52000664	Y60002227	Y62003293	Y64001740	Y65000766	PCC21_033770
	pehX	GZ59_31190	EV46_15395	CVS35_15360	H352_RS13425	KP24_RS13900	KCQ_RS00855	JV34_RS09440	PB72LOC_RS04705	DF214_RS14515	ECA3111		W5S_1293	Pecwa_1410	A8F97_RS11835	PB20LOC_RS08845	DF211_RS06060	AZ50_RS0108480		DMB41_RS00920	B5S52_07160	CTV95_22005	PCBA_RS13935	KS44_RS13570	KU74_RS14970	KCO_RS17855	AO825_RS10400	F157LOC_RS08495	F152LOC_RS04740	ALB75_RS06680	IW00_RS07335	IV99_RS10165	IW01_RS02000	BASYS02511	B6002061	S2001588	Y3002102	Y21000674	Y29002319	Y31000241	Y46000806	Y49002649	Y52000199	Y60000820	Y62000163	Y64002389	Y65000719	PCC21_029350
	pehN	GZ59_12200	EV46_05985	CVS35_06215	H352_RS17070	KP24_RS07945	KCQ_RS13915	JV34_RS03180	PB72LOC_RS07045	DF214_RS22370	ECA1190		W5S_3221	Pecwa_3223	A8F97_RS02535	PB20LOC_RS00985	DF211_RS18320	AZ50_RS0103220		DMB41_RS14970	B5S52_16060	CTV95_09020	PCBA_RS15410	KS44_RS05670	KU74_RS04045	KCO_RS07210	AO825_RS16810	F157LOC_RS18900	F152LOC_RS14440	ALB75_RS11550	IW00_RS14355	IV99_RS08830	IW01_RS03680	BASYS00379	B6003239	S2000667	Y3002752	Y21001596	Y29001017	Y31003200	Y46003258	Y49001505	Y52002676	Y60002074	Y62001991	Y64002631	Y65002209	PCC21_011240
	pehA	GZ59_11210	EV46_05525	CVS35_05725	H352_RS17530	KP24_RS08405	KCQ_RS13455	JV34_RS02720	PB72LOC_RS21945	DF214_RS12615	ECA1095		W5S_3318	Pecwa_3321	A8F97_RS02055	PB20LOC_RS00495	DF211_RS18840	AZ50_RS0103735		DMB41_RS14095	B5S52_16565	CTV95_09515	PCBA_RS10070	KS44_RS06475	KU74_RS04520	KCO_RS07685	AO825_RS12435	F157LOC_RS21580	F152LOC_RS15135	ALB75_RS11065	IW00_RS14845	IV99_RS08340	IW01_RS09330	BASYS00263	B6001271	S2000766	Y3001032	Y21001493	Y29001118	Y31002599	Y46003362	Y49000579	Y52002308	Y60002181	Y62002100	Y64002527	Y65002945	PCC21_010240
	rhiE	GZ59_07120	EV46_03550	CVS35_04115	H352_RS19090	KP24_RS19785	KCQ_RS11420	JV34_RS19510	PB72LOC_RS14600	DF214_RS01645	ECA0804		W5S_0801	Pecwa_0910	A8F97_RS14385	PB20LOC_RS04815	DF211_RS14115	AZ50_RS0115835		DMB41_RS19930	B5S52_18125	CTV95_11175	PCBA_RS10805	KS44_RS00325	KU74_RS05850	KCO_RS09520	AO825_RS17900	F157LOC_RS20115	F152LOC_RS09025	ALB75_RS09680	IW00_RS01405	IV99_RS02450	IW01_RS03025	BASYS04796	B6000969	S2003945	Y3001358	Y21001178	Y29002435	Y31002276	Y46001055	Y49000870	Y52001537	Y60002890	Y62002425	Y64001246	Y65000204	PCC21_007150
Pilus assembly proteins	pilA	-	-	-	-	-	-	-	-	-	-		-	-	-	-	-	-		-	-	CTV95_13660	-	-	-	-	-	-	-	-	-	-	-	-	-	-	-	-	-	-	-	-	-	-	-	-	-	-
	cpaA	-	-	-	-	-	-	-	-	-	-		-	-	-	-	-	-		-	-	CTV95_13655	-	-	-	-	-	-	-	-	-	-	-	-	-	-	-	-	-	-	-	-	-	-	-	-	-	-
	cpaB	-	-	-	-	-	-	-	-	-	-		-	-	-	-	-	-		-	-	CTV95_13650	-	-	-	-	-	-	-	-	-	-	-	-	-	-	-	-	-	-	-	-	-	-	-	-	-	-
	cpaC	-	-	-	-	-	-	-	-	-	-		-	-	-	-	-	-		-	-	CTV95_13645	-	-	-	-	-	-	-	-	-	-	-	-	-	-	-	-	-	-	-	-	-	-	-	-	-	-
	cpaD	-	-	-	-	-	-	-	-	-	-		-	-	-	-	-	-		-	-	CTV95_13640	-	-	-	-	-	-	-	-	-	-	-	-	-	-	-	-	-	-	-	-	-	-	-	-	-	-
	cpaE	-	-	-	-	-	-	-	-	-	-		-	-	-	-	-	-		-	-	CTV95_13635	-	-	-	-	-	-	-	-	-	-	-	-	-	-	-	-	-	-	-	-	-	-	-	-	-	-
	cpaF	-	-	-	-	-	-	-	-	-	-		-	-	-	-	-	-		-	-	CTV95_13630	-	-	-	-	-	-	-	-	-	-	-	-	-	-	-	-	-	-	-	-	-	-	-	-	-	-
	tadB	-	-	-	-	-	-	-	-	-	-		-	-	-	-	-	-		-	-	CTV95_13625	-	-	-	-	-	-	-	-	-	-	-	-	-	-	-	-	-	-	-	-	-	-	-	-	-	-
	tadC	-	-	-	-	-	-	-	-	-	-		-	-	-	-	-	-		-	-	CTV95_13620	-	-	-	-	-	-	-	-	-	-	-	-	-	-	-	-	-	-	-	-	-	-	-	-	-	-
	tadD	-	-	-	-	-	-	-	-	-	-		-	-	-	-	-	-		-	-	CTV95_13615	-	-	-	-	-	-	-	-	-	-	-	-	-	-	-	-	-	-	-	-	-	-	-	-	-	-
	tadE	-	-	-	-	-	-	-	-	-	-		-	-	-	-	-	-		-	-	CTV95_13610	-	-	-	-	-	-	-	-	-	-	-	-	-	-	-	-	-	-	-	-	-	-	-	-	-	-
	-	-	-	-	-	-	-	-	-	-	-		-	-	-	-	-	-		-	-	CTV95_13605	-	-	-	-	-	-	-	-	-	-	-	-	-	-	-	-	-	-	-	-	-	-	-	-	-	-
	-	-	-	-	-	-	-	-	-	-	-		-	-	-	-	-	-		-	-	CTV95_13600	-	-	-	-	-	-	-	-	-	-	-	-	-	-	-	-	-	-	-	-	-	-	-	-	-	-
	-	-	-	-	-	-	-	-	-	-	-		-	-	-	-	-	-		-	-	CTV95_13595	-	-	-	-	-	-	-	-	-	-	-	-	-	-	-	-	-	-	-	-	-	-	-	-	-	-
	-	-	-	-	-	-	-	-	-	-	-		-	-	-	-	-	-		-	-	CTV95_13590	-	-	-	-	-	-	-	-	-	-	-	-	-	-	-	-	-	-	-	-	-	-	-	-	-	-
	-	-	-	-	-	-	-	-	-	-	-		-	-	-	-	-	-		-	-	CTV95_13585	-	-	-	-	-	-	-	-	-	-	-	-	-	-	-	-	-	-	-	-	-	-	-	-	-	-
	-	-	-	-	-	-	-	-	-	-	-		-	-	-	-	-	-		-	-	CTV95_13580	-	-	-	-	-	-	-	-	-	-	-	-	-	-	-	-	-	-	-	-	-	-	-	-	-	-
	-	-	-	-	-	-	-	-	-	-	-		-	-	-	-	-	-		-	-	CTV95_13575	-	-	-	-	-	-	-	-	-	-	-	-	-	-	-	-	-	-	-	-	-	-	-	-	-	-
	-	-	-	-	-	-	-	-	-	-	-		-	-	-	-	-	-		-	-	CTV95_13570	-	-	-	-	-	-	-	-	-	-	-	-	-	-	-	-	-	-	-	-	-	-	-	-	-	-
	-	-	-	-	-	-	-	-	-	-	-		-	-	-	-	-	-		-	-	CTV95_13565	-	-	-	-	-	-	-	-	-	-	-	-	-	-	-	-	-	-	-	-	-	-	-	-	-	-
	papD	GZ59_08800	EV46_04360	CVS35_04935	H352_RS18290	KP24_RS15820	KCQ_RS12235	JV34_RS18895	PB72LOC_RS08675	DF214_RS14950	ECA0941		W5S_0952	Pecwa_1058	A8F97_RS13650	PB20LOC_RS05580	DF211_RS17330	AZ50_RS0116470		DMB41_RS15025	B5S52_17455	CTV95_10475	PCBA_RS11600	KS44_RS07135	KU74_RS05180	KCO_RS08785	AO825_RS13120	F157LOC_RS19470	F152LOC_RS13560	ALB75_RS10405	IW00_RS00730	IV99_RS07515	-	BASYS00089	B6001109	S2000923	Y3001214	Y21001040	Y29001276	Y31002417	Y46000910	Y49000721	Y52000991	Y60003022	Y62002282	Y64003233	Y65000340	PCC21_008540
	papC	GZ59_08810	EV46_04365	CVS35_04940	H352_RS18285	KP24_RS15825	KCQ_RS12240	JV34_RS18900	PB72LOC_RS08670	DF214_RS14955	ECA0942		W5S_1573	Pecwa_1059	A8F97_RS13645	-	DF211_RS17335	AZ50_RS0116475		DMB41_RS15020	B5S52_17450	CTV95_10470	PCBA_RS11605	KS44_RS07130	KU74_RS05175	KCO_RS08780	AO825_RS13115	F157LOC_RS19465	F152LOC_RS13555	ALB75_RS10410	IW00_RS00725	IV99_RS07520	-	BASYS00090	B6001110	S2000922	Y3001213	Y21001039	Y29001275	Y31002418	Y46000909	Y49000720	Y52000992	Y60003023	Y62002281	Y64003232	Y65000341	PCC21_008550
	papA	GZ59_08820	EV46_04370	CVS35_04945	H352_RS18280	KP24_RS15830	KCQ_RS12245	JV34_RS18905	PB72LOC_RS08665	DF214_RS14960	ECA0943		W5S_1571	-	-	-	-	-		DMB41_RS15015	B5S52_17445	CTV95_10465	PCBA_RS11610	KS44_RS07125	KU74_RS05170	KCO_RS08775	AO825_RS13110	F157LOC_RS19460	F152LOC_RS13550	ALB75_RS10415	IW00_RS00720	IV99_RS07525	-	BASYS00091	B6001111	S2000921	Y3001212	Y21001038	Y29001274	Y31002419	Y46000908	Y49000719	Y52000993	Y60003024	Y62002280	Y64003231	Y65000342	PCC21_008560
	fhaB	-	-	-	-	-	-	-	-	-	-		-	-	-	-	-	-		DMB41_RS16975	B5S52_10165	CTV95_02460	PCBA_RS02745	KS44_RS11990	KU74_RS09875	KCO_RS12280	AO825_RS01750	F157LOC_RS06385	F152LOC_RS00050	ALB75_RS03725	IW00_RS16870	IV99_RS20665	IW01_RS17300	BASYS01817	B6000078	S2001321	Y3000928	Y21001883	Y29000010	Y31000866	Y46001641	Y49001303	Y52001069	Y60000198	Y62000792	Y64000969	Y65003293	PCC21_024320
Siderophore	entB	GZ59_04960	EV46_02485	CVS35_02530	H352_RS20615	KP24_RS11985	KCQ_RS10360	JV34_RS07740	PB72LOC_RS19735	DF214_RS11145	ECA0479		-	-	-	-	-	-		DMB41_RS06080	B5S52_19320	CTV95_12325	PCBA_RS16530	KS44_RS01370	KU74_RS07545	KCO_RS10570	AO825_RS20910	F157LOC_RS10305	F152LOC_RS18535	ALB75_RS08655	IW00_RS03720	IV99_RS03570	IW01_RS17060	BASYS04531	B6000762	S2003649	Y3001567	Y21002630	Y29004058	Y31002070	Y46001893	Y49001103	Y52003532	Y60002681	Y62002635	Y64001455	Y65001811	PCC21_004950
	foxA	GZ59_39830	EV46_19545	CVS35_19795	H352_RS09430	KP24_RS17745	KCQ_RS21615	JV34_RS20215	PB72LOC_RS18075	DF214_RS02610	ECA3985		-	-	-	-	-	-		DMB41_RS02385	B5S52_02640	CTV95_17785	PCBA_RS12405	KS44_RS18855	KU74_RS19650	KCO_RS00650	AO825_RS08255	F157LOC_RS18305	F152LOC_RS18055	ALB75_RS14170	IW00_RS02145	IV99_RS07105	IW01_RS18135	BASYS03462	B6001313	S2004351	Y3003016	Y21003631	Y29001632	Y31004125	Y46004015	Y49003196	Y52002971	Y60004059	Y62002917	Y64004059	Y65003362	PCC21_037630
	iucA	-	-	-	-	-	-	-	-	-	-		W5S_0838	Pecwa_0947	A8F97_RS14205	PB20LOC_RS05010	DF211_RS13920	AZ50_RS0116025		-	-	-	-	-	-	-	-	-	-	-	-	-	-	-	-	-	-	-	-	-	-	-	-	-	-	-	-	-
	iucB	-	-	-	-	-	-	-	-	-	-		W5S_0839	Pecwa_0948	A8F97_RS14200	PB20LOC_RS05015	DF211_RS13915	AZ50_RS0116030		-	-	-	-	-	-	-	-	-	-	-	-	-	-	-	-	-	-	-	-	-	-	-	-	-	-	-	-	-
	iucC	-	-	-	-	-	-	-	-	-	-		W5S_0840	Pecwa_0949	A8F97_RS14195	PB20LOC_RS05020	DF211_RS13910	AZ50_RS0116035		-	-	-	-	-	-	-	-	-	-	-	-	-	-	-	-	-	-	-	-	-	-	-	-	-	-	-	-	-
	iucD	-	-	-	-	-	-	-	-	-	-		W5S_0841	Pecwa_0950	A8F97_RS14190	PB20LOC_RS05025	DF211_RS13905	AZ50_RS0116040		-	-	-	-	-	-	-	-	-	-	-	-	-	-	-	-	-	-	-	-	-	-	-	-	-	-	-	-	-
	-	GZ59_08120	EV46_04030	CVS35_04605	H352_RS18615	KP24_RS20405	KCQ_RS11905	JV34_RS21455	PB72LOC_RS09005	DF214_RS08860	ECA0876		W5S_0842	Pecwa_0951	A8F97_RS14185	PB20LOC_RS05030	DF211_RS13900	AZ50_RS0116045		-	-	-	-	-	-	-	-	-	-	-	-	-	-	-	-	-	-	-	-	-	-	-	-	-	-	-	-	-
	-	-	-	-	-	-	-	-	-	-	-		W5S_3869	Pecwa_3728	A8F97_RS00030	PB20LOC_RS06930	DF211_RS15565	AZ50_RS0110690		-	-	-	-	-	-	-	-	-	-	-	-	-	-	-	-	-	-	-	-	-	-	-	-	-	-	-	-	-
	entS	-	-	-	-	-	-	-	-	-	-		W5S_3870	Pecwa_3729	A8F97_RS00025	PB20LOC_RS06935	DF211_RS15570	AZ50_RS0110695		-	-	-	-	-	-	-	-	-	-	-	-	-	-	-	-	-	-	-	-	-	-	-	-	-	-	-	-	-
	fepD	-	-	-	-	-	-	-	-	-	-		W5S_3871	Pecwa_3730	A8F97_RS00020	PB20LOC_RS06940	DF211_RS15575	AZ50_RS0110700		-	-	-	-	-	-	-	-	-	-	-	-	-	-	-	-	-	-	-	-	-	-	-	-	-	-	-	-	-
	fepG	-	-	-	-	-	-	-	-	-	-		W5S_3872	Pecwa_3731	A8F97_RS00015	PB20LOC_RS06945	DF211_RS15580	AZ50_RS0110705		-	-	-	-	-	-	-	-	-	-	-	-	-	-	-	-	-	-	-	-	-	-	-	-	-	-	-	-	-
	fepC	GZ59_17520	EV46_13740	CVS35_08905	H352_RS01080	KP24_RS00535	KCQ_RS17985	JV34_RS05770	PB72LOC_RS00660	DF214_RS18515	ECA2806		W5S_3873	Pecwa_3732	A8F97_RS00010	PB20LOC_RS02445,PB20LOC_RS06950	DF211_RS09180,DF211_RS15585	AZ50_RS0110710		DMB41_RS04770	B5S52_13870	CTV95_06645	PCBA_RS08490	KS44_RS19510	KU74_RS13765	KCO_RS15980	AO825_RS05415	F157LOC_RS02100	F152LOC_RS06950	ALB75_RS00235	IW00_RS19290	IV99_RS16700	IW01_RS20045	BASYS00958	B6003480	S2002986	Y3000154	Y21000376	Y29000790	Y31001649	Y46001527	Y49003363	Y52003989	Y60001222	Y62001578	Y64000196	Y65002750	PCC21_015510
	-	-	-	-	-	-	-	-	-	-	-		W5S_3874	Pecwa_3733	A8F97_RS00005	PB20LOC_RS06955	DF211_RS15590	AZ50_RS0110715		-	-	-	-	-	-	-	-	-	-	-	-	-	-	-	-	-	-	-	-	-	-	-	-	-	-	-	-	-
	mbtH	-	-	-	-	-	-	-	-	-	-		W5S_3875	Pecwa_3734	A8F97_RS22835	PB20LOC_RS06960	DF211_RS15595	AZ50_RS0110720		-	-	-	-	-	-	-	-	-	-	-	-	-	-	-	-	-	-	-	-	-	-	-	-	-	-	-	-	-
	-	-	-	-	-	-	-	-	-	-	-		W5S_3876	Pecwa_3735	A8F97_RS22830	PB20LOC_RS06965	DF211_RS15600	AZ50_RS0110725		-	-	-	-	-	-	-	-	-	-	-	-	-	-	-	-	-	-	-	-	-	-	-	-	-	-	-	-	-
	-	-	-	-	-	-	-	-	-	-	-		W5S_3877	Pecwa_3736	A8F97_RS22825	PB20LOC_RS06970	DF211_RS15605	AZ50_RS0110730		-	-	-	-	-	-	-	-	-	-	-	-	-	-	-	-	-	-	-	-	-	-	-	-	-	-	-	-	-
	-	-	-	-	-	-	-	-	-	-	-		W5S_3878							-	-	-	-	-	-	-	-	-	-	-	-	-	-	-	-	-	-	-	-	-	-	-	-	-	-	-	-	-
	fyuA	-	-	-	-	-	-	-	-	-	-		-	-	-	-	-	-		-	B5S52_14360	CTV95_07160	PCBA_RS18490,PCBA_RS20250	KS44_RS17235	KU74_RS02370	KCO_RS16555	AO825_RS06995	F157LOC_RS01505	F152LOC_RS06515	ALB75_RS17055	IW00_RS18635	IV99_RS17170	IW01_RS02370	BASYS00782	B6003012	S2003078	Y3000063	Y21000509	Y29000920	Y31001739	Y46001397	Y49002289	Y52002387	Y60001131	Y62001672	Y64000063	Y65002845	PCC21_014530
	-	-	-	-	-	-	-	-	-	-	-		-	-	-	-	-	-		-	B5S52_14355	CTV95_07155	PCBA_RS20255	KS44_RS17240	KU74_RS02365	KCO_RS16550	AO825_RS07000	F157LOC_RS01510	F152LOC_RS06520	ALB75_RS17060	IW00_RS18640	IV99_RS17165	IW01_RS02375	BASYS00783	B6003011	S2003077	Y3000064	Y21000508	Y29000919	Y31001738	Y46001398	Y49002290	Y52002386	Y60001132	Y62001671	Y64000064	Y65002844	PCC21_014540
	-	-	-	-	-	-	-	-	-	-	-		-	-	-	-	-	-		-	B5S52_14350	CTV95_07150	PCBA_RS20260	KS44_RS17245	KU74_RS02360	KCO_RS16545	AO825_RS07005	F157LOC_RS01515	F152LOC_RS06525	ALB75_RS17065	IW00_RS18645	IV99_RS17160	IW01_RS02380	BASYS00784	B6003010	S2003076	Y3000065	Y21000507	Y29000918	Y31001737	Y46001399	Y49002291	Y52002385	Y60001133	Y62001670	Y64000065	Y65002843	PCC21_014550
	pchR	-	-	-	-	-	-	-	-	-	-		-	-	-	-	-	-		-	B5S52_14345	CTV95_07145	PCBA_RS20265	KS44_RS17250	KU74_RS02355	KCO_RS16540	AO825_RS07010	F157LOC_RS01520	F152LOC_RS06530	ALB75_RS17070	IW00_RS18650	IV99_RS17155	IW01_RS02385	BASYS00785	B6003009	S2003075	Y3000066	Y21000506	Y29000917	Y31001736	Y46001400	Y49002292	Y52002384	Y60001134	Y62001669	Y64000066	Y65002842	PCC21_014560
	msbA	-	-	-	-	-	-	-	-	-	-		-	-	-	-	-	-		-	B5S52_14340	CTV95_07140	PCBA_RS20270	KS44_RS17255	KU74_RS02350	KCO_RS16535	AO825_RS07015	F157LOC_RS01525	F152LOC_RS06535	ALB75_RS17075	IW00_RS18655	IV99_RS17150	IW01_RS02390	BASYS00786	B6003008	S2003074	Y3000067	Y21000505	Y29000916	Y31001735	Y46001401	Y49002293	Y52002383	Y60001135	Y62001668	Y64000067	Y65002841	PCC21_014570
	ygaD	-	-	-	-	-	-	-	-	-	-		-	-	-	-	-	-		-	B5S52_14335	CTV95_07135	PCBA_RS20275	KS44_RS17260	KU74_RS02345	KCO_RS16530	AO825_RS07020	F157LOC_RS01530	F152LOC_RS06540	ALB75_RS17080	IW00_RS18660	IV99_RS17145	IW01_RS02395	BASYS00787	B6003007	S2003073	Y3000068	Y21000504	Y29000915	Y31001734	Y46001402	Y49002294	Y52002382	Y60001136	Y62001667	Y64000068	Y65002840	PCC21_014580
	fecE	GZ59_11010	EV46_05425	CVS35_05625	H352_RS17630	KP24_RS16415	KCQ_RS13360	JV34_RS02620	PB72LOC_RS07585	DF214_RS12515	ECA1073		-	-	-	-	-	-		-	B5S52_16670	CTV95_09620	PCBA_RS18940	KS44_RS06575	KU74_RS04620	KCO_RS07785	AO825_RS12535	F157LOC_RS18205	F152LOC_RS15025	ALB75_RS10965	IW00_RS14945	IV99_RS08240	-	BASYS00240	B6001248	S2000789	Y3001053	Y21001471	Y29001140	Y31002578	Y46003656	Y49000601	Y52002286	Y60004147	Y62002121	Y64002506	Y65002967	PCC21_010030
	fecD	GZ59_11020	EV46_05430	CVS35_05630	H352_RS17625	KP24_RS16420	KCQ_RS13365	JV34_RS02625	PB72LOC_RS07580	DF214_RS12520	ECA1074		-	-	-	-	-	-		-	B5S52_16665	CTV95_09615	PCBA_RS18945	KS44_RS06570	KU74_RS04615	KCO_RS07780	AO825_RS12530	F157LOC_RS18210	F152LOC_RS15030	ALB75_RS10970	IW00_RS14940	IV99_RS08245	-	BASYS00241	B6001249	S2000788	Y3001052	Y21001472	Y29001139	Y31002579	Y46003657	Y49000600	Y52002287	Y60004148	Y62002120	Y64002507	Y65002966	PCC21_010040
	fecC	GZ59_11030	EV46_05435	CVS35_05635	H352_RS17620	KP24_RS16425	KCQ_RS13370	JV34_RS02635	PB72LOC_RS07575	DF214_RS12525	ECA1075		-	-	-	-	-	-		-	B5S52_16660	CTV95_09610	PCBA_RS18950	KS44_RS06565	KU74_RS04610	KCO_RS07775	AO825_RS12525	F157LOC_RS18215	F152LOC_RS15035	ALB75_RS10975	IW00_RS14935	IV99_RS08250	-	BASYS00242	B6001250	S2000787	Y3001051	Y21001473	Y29001138	Y31002580	Y46003658	Y49000599	Y52002288	Y60004149	Y62002119	Y64002508	Y65002965	PCC21_010050
	fecB	GZ59_11040	EV46_05440	CVS35_05640	H352_RS17615	KP24_RS16430			PB72LOC_RS07570	DF214_RS12530	ECA1076		-	-	-	-	-	-		-	B5S52_16655	CTV95_09605	PCBA_RS18955	KS44_RS06560	KU74_RS04605	KCO_RS07770	AO825_RS12520	F157LOC_RS18220	F152LOC_RS15040	ALB75_RS10980	IW00_RS14930	IV99_RS08255	-	BASYS00243	B6001251	S2000786	Y3001050	Y21001474	Y29001137	Y31002581	Y46003659	Y49000598	Y52002289	Y60004150	Y62002118	Y64002509	Y65002964	PCC21_010060
	fecA	GZ59_11050	EV46_05445	CVS35_05645	H352_RS17610	KP24_RS16435	KCQ_RS13375	JV34_RS02640	PB72LOC_RS07565	DF214_RS12535	ECA1077		-	-	-	-	-	-		-	B5S52_16650	CTV95_09600	PCBA_RS18960	KS44_RS06555	KU74_RS04600	KCO_RS07765	AO825_RS12515	F157LOC_RS18225	F152LOC_RS15045	ALB75_RS10985	IW00_RS14925	IV99_RS08260	-	BASYS00244	B6001252	S2000785	Y3001049	Y21001475	Y29001136	Y31002582	Y46003660	Y49000597	Y52002290	Y60004151	Y62002117	Y64002510	Y65002963	PCC21_010070
Proteases	-	GZ59_04070	EV46_02005	CVS35_02050	H352_RS04730	KP24_RS11550	KCQ_RS09910	JV34_RS08175	PB72LOC_RS16205	DF214_RS07535	ECA0376		-	-	-	-	-	-		-	-	-	PCBA_RS20375	KS44_RS01865	KU74_RS08140	KCO_RS11150	AO825_RS20400	-	-	ALB75_RS08170	-	-	-	-	-	-	-	-	-	-	-	-	-	-	-	-	-	-
	-	GZ59_04080	EV46_02010	CVS35_02055	H352_RS04725	KP24_RS11555	KCQ_RS09915	JV34_RS08170	PB72LOC_RS16210	DF214_RS07540	ECA0377		-	-	-	-	-	-		-	-	-	PCBA_RS16240	KS44_RS01860	KU74_RS08135	KCO_RS11145	AO825_RS20405	-	-	ALB75_RS08175	-	-	-	-	-	-	-	-	-	-	-	-	-	-	-	-	-	-
	-	GZ59_04090	EV46_02015	CVS35_02060	H352_RS04720	KP24_RS11560	KCQ_RS09920	JV34_RS08165	PB72LOC_RS16215	DF214_RS07545	ECA0378		-	-	-	-	-	-		-	-	-	PCBA_RS16245	KS44_RS01855	KU74_RS08130	KCO_RS11140	AO825_RS20410	-	-	ALB75_RS08180	-	-	-	-	-	-	-	-	-	-	-	-	-	-	-	-	-	-
	-	GZ59_04100	EV46_02020	CVS35_02065	H352_RS04715	KP24_RS11565	KCQ_RS09925	JV34_RS08160	PB72LOC_RS16220	DF214_RS07550	ECA0379		-	-	-	-	-	-		-	-	-	PCBA_RS16250	KS44_RS01850	KU74_RS08125	KCO_RS11135	AO825_RS20415	-	-	ALB75_RS08185	-	-	-	-	-	-	-	-	-	-	-	-	-	-	-	-	-	-
	-	GZ59_10150	EV46_05005	CVS35_05135	H352_RS18105	KP24_RS16000	KCQ_RS12860	JV34_RS17875	PB72LOC_RS08005	DF214_RS06725	ECA0980		-	-	-	-	-	-		DMB41_RS13555	B5S52_17120	CTV95_10115	-	-	-	-	-	F157LOC_RS17680	F152LOC_RS13320	-	IW00_RS15540	IV99_RS07760	-	BASYS00142	B6001154	S2000881	Y3001146	Y21001385	Y29001235	Y31002485	Y46003564	-	Y52002198	Y60003091	Y62002214	Y64003164	Y65003060	PCC21_009100
	yedU	GZ59_35860	EV46_17680	CVS35_17940	H352_RS11245	KP24_RS09650	-	JV34_RS12190	PB72LOC_RS18615	DF214_RS17835	ECA3563		-	-	-	-	-	-		DMB41_RS04205	B5S52_04755	CTV95_19655	PCBA_RS13740	KS44_RS02810	KU74_RS17410	KCO_RS02790	AO825_RS15165	F157LOC_RS13235	F152LOC_RS01860	ALB75_RS11930	IW00_RS12100	IV99_RS05275	IW01_RS13370	BASYS03033	B6001682	S2003726	Y3003383	Y21002337	Y29003008	Y31003056	Y46003813	Y49003514	Y52000673	Y60002236	Y62003284	Y64001749	Y65000775	PCC21_033860
Out membrane proteins	nosA	GZ59_17140	EV46_13935	CVS35_08715	H352_RS00890	KP24_RS00350	KCQ_RS18175	JV34_RS05960	PB72LOC_RS00470	DF214_RS05185	ECA2845		W5S_2965	Pecwa_2981	A8F97_RS03770	PB20LOC_RS02235	DF211_RS09385	AZ50_RS0101940		-	-	-	-	-	-	-	-	-	-	-	-	-	-	-	-	-	-	-	-	-	-	-	-	-	-	-	-	-
Lipopolysaccharide biosynthesis proteins	rfaD	GZ59_01770	EV46_00865	CVS35_00895	H352_RS05845	KP24_RS08650	KCQ_RS06710	JV34_RS14650	PB72LOC_RS20855	DF214_RS19910	ECA0165		W5S_4520	Pecwa_4369	A8F97_RS19615	PB20LOC_RS16005	DF211_RS21390	AZ50_RS0114235		DMB41_RS09615	B5S52_21085	CTV95_14200	PCBA_RS18865	KS44_RS17730	KU74_RS16535	KCO_RS03785	AO825_RS06410	F157LOC_RS14800	F152LOC_RS07600	ALB75_RS17670	IW00_RS04365	IV99_RS11295	IW01_RS15370	BASYS03787	B6002743	S2001841	Y3003750	Y21003279	Y29002612	Y31003730	Y46002800	Y49002825	Y52000328	Y60003732	Y62003908	Y64003409	Y65003941	PCC21_001540
	waaF	GZ59_01760	EV46_00860	CVS35_00890	H352_RS05850	KP24_RS08655	KCQ_RS06705	JV34_RS14645	PB72LOC_RS20860	DF214_RS19905	ECA0164		W5S_4521, W5S_4522	Pecwa_4370	A8F97_RS19610	PB20LOC_RS16000	DF211_RS21385	AZ50_RS0114240		DMB41_RS09620	B5S52_21090	CTV95_14205	PCBA_RS18860	KS44_RS17735	KU74_RS16530	KCO_RS03780	AO825_RS06405	F157LOC_RS14805	F152LOC_RS07605	ALB75_RS17675	IW00_RS04370	IV99_RS11290	IW01_RS15365	BASYS03788	B6002744	S2001842	Y3003751	Y21003278	Y29002613	Y31003731	Y46002799	Y49002824	Y52000329	Y60003731	Y62003909	Y64003410	Y65003942	PCC21_001530
	waaC	GZ59_01750	EV46_00855	CVS35_00885	H352_RS05855	KP24_RS08660	KCQ_RS06700	JV34_RS14640	PB72LOC_RS20865	DF214_RS19900	ECA0163		W5S_4523	Pecwa_4371	A8F97_RS19605	PB20LOC_RS15995	DF211_RS21380	AZ50_RS0114245		DMB41_RS09625	B5S52_21095	CTV95_14210	PCBA_RS18855	KS44_RS17740	KU74_RS16525	KCO_RS03775	AO825_RS06400	F157LOC_RS14810	F152LOC_RS07610	ALB75_RS17680	IW00_RS04375	IV99_RS11285	IW01_RS15360	BASYS03789	B6002745	S2001843	Y3003752	Y21003277	Y29002614	Y31003732	Y46002798	Y49002823	Y52000330	Y60003730	Y62003910	Y64003411	Y65003943	PCC21_001520
	waaL1	GZ59_01740	EV46_00850	CVS35_00880	H352_RS05860	KP24_RS08665	KCQ_RS06695	JV34_RS14635	PB72LOC_RS20870	DF214_RS19895	ECA0162		W5S_4524	Pecwa_4372	A8F97_RS19600	PB20LOC_RS15990	DF211_RS21375	AZ50_RS0114250		DMB41_RS09630	-	-	PCBA_RS18850	KS44_RS17745	KU74_RS16520	KCO_RS03770	AO825_RS06395	F157LOC_RS14815	F152LOC_RS07615	ALB75_RS17685	-	IV99_RS11280	IW01_RS15355	BASYS03790	B6002746	S2001844	-	-	Y29002615	-	Y46002797	Y49002822	-	-	-		Y65003944	-
	waaL2	GZ59_01720	EV46_00845	CVS35_00875	H352_RS05865	-	-	-	PB72LOC_RS22720	DF214_RS19890	ECA0161		W5S_4526	Pecwa_4374	-	-	-			-	-	-	-	-	-	-	-	-	-	-	-	-	-	-	-	-	-	-	-	-	-	-	-	-	-	-	-	-
	waaQ	GZ59_01710	EV46_00840	CVS35_00870	H352_RS05870	KP24_RS08680	KCQ_RS06680	JV34_RS14620	PB72LOC_RS22715	DF214_RS19885	ECA0160		W5S_4527	Pecwa_4375	A8F97_RS19595	PB20LOC_RS15985	DF211_RS21370	AZ50_RS0114255		DMB41_RS09635	-	-	PCBA_RS18845	KS44_RS17750	KU74_RS16515	KCO_RS03765	AO825_RS06390	F157LOC_RS14820	F152LOC_RS07620	ALB75_RS17690	-	IV99_RS11275	IW01_RS15340	BASYS03791	B6002747	S2001845	-	-	Y29002616	-	Y46002796	Y49002821	-	-	-		Y65003945	-
	waaG	GZ59_01700	EV46_00835	CVS35_00865	H352_RS05875	KP24_RS08685	KCQ_RS06675	JV34_RS14615	PB72LOC_RS22710	DF214_RS19880	ECA0159		W5S_4528	Pecwa_4376	A8F97_RS19590	PB20LOC_RS15980	DF211_RS21365	AZ50_RS0114260		DMB41_RS09640	-	-	PCBA_RS18840	KS44_RS17755	KU74_RS16510	KCO_RS03760	AO825_RS06385	F157LOC_RS14825	F152LOC_RS07625	ALB75_RS17695	-	IV99_RS11270	IW01_RS15335	BASYS03792	B6002748	S2001846	-	-	Y29002617	-	Y46002795	Y49002820	-	-	-		Y65003946	-
	waaI	GZ59_01690	EV46_00830	CVS35_00860	H352_RS05880	KP24_RS08700	KCQ_RS06660	JV34_RS14600	PB72LOC_RS22705	DF214_RS19875	ECA0158		W5S_4529	Pecwa_4377	A8F97_RS19575	PB20LOC_RS15965	DF211_RS21350	AZ50_RS0114275		DMB41_RS09655	-	-	PCBA_RS18835	KS44_RS17760	KU74_RS16505	KCO_RS03755	AO825_RS06380	F157LOC_RS14830	F152LOC_RS07630	ALB75_RS17700	-	IV99_RS11265	IW01_RS15330	BASYS03793	B6002749	S2001847	-	-	Y29002618	-	Y46002794	Y49002819	-	-	-		Y65003947	-
	waaJ	GZ59_01680	EV46_00825	CVS35_00855	H352_RS05885	-	-	-	PB72LOC_RS22700	DF214_RS19870	ECA0157		W5S_4530	Pecwa_4378	-	-	-	-		-	-	-	-	-	KU74_RS16500	KCO_RS03750	-	-	-	ALB75_RS17705	-	-	-	-	-	-	-	-	-	-	-	-	-	-	-	-	-	-
	-	-	-	-	-	-	-	-	-	-	-		W5S_4532	Pecwa_4380	-	-	-	-		-	-	-	-	-	-	-	-	F157LOC_RS14845	F152LOC_RS07645	-	-	IV99_RS11250	-	BASYS03796	-	-	-	-	Y29002621	-	Y46002791	-	-	-	-	-	Y65003950	-
	waaX	GZ59_01660	EV46_00815	CVS35_00845	H352_RS05895	-	-	-	PB72LOC_RS17775	DF214_RS19860	ECA0154		W5S_4533	Pecwa_4381	-	-	-	-		-	-	-	-	-	-	-	-	-	-	-	-	-	-	-	-	-	-	-	-	-	-	-	-	-	-	-	-	-
	kdtX	GZ59_01650	EV46_00810	CVS35_00840	H352_RS05900	-	-	-	PB72LOC_RS17770	DF214_RS19855	ECA0153		W5S_4534	Pecwa_4382	-	-	-	-		-	B5S52_21110	CTV95_14225	PCBA_RS18820	KS44_RS17775	KU74_RS16495	KCO_RS03745	AO825_RS06365	F157LOC_RS14850	F152LOC_RS07650	ALB75_RS17710	IW00_RS04390	IV99_RS11245	IW01_RS15320	BASYS03797	B6002752	-	Y3003755	Y21003274	Y29002622	Y31003735	Y46002790	-	Y52000333	Y60003727	Y62003913	Y64003414	Y65003951	PCC21_001490
	-	GZ59_01640	EV46_00805	CVS35_00835	H352_RS05905	-	-	-	PB72LOC_RS17765	DF214_RS19850	ECA0152		W5S_4535	Pecwa_4383	-	-	-	-		-	-	-	PCBA_RS22560	KS44_RS22470	-	-	AO825_RS06345	-	-	ALB75_RS17725	-	-	IW01_RS15270	-	B6002753	-	-	-	-	-	-	-	-	-	-	-	-	-
	kdtA	GZ59_01630	EV46_00800	CVS35_00830	H352_RS05910	KP24_RS08715	KCQ_RS06645	JV34_RS14585	PB72LOC_RS17760	DF214_RS19845	ECA0151		W5S_4536	Pecwa_4384	A8F97_RS19535	PB20LOC_RS15925	DF211_RS21310	AZ50_RS0114315		DMB41_RS09685	B5S52_21115	CTV95_14230	PCBA_RS18800	KS44_RS17795	KU74_RS16485	KCO_RS03735	AO825_RS06340	F157LOC_RS14870	F152LOC_RS07670	ALB75_RS17730	IW00_RS04395	IV99_RS11225	IW01_RS15265	BASYS03800	B6002754	S2001855	Y3003756	Y21003273	Y29002627	Y31003736	Y46002785	Y49002811	Y52000334	Y60003726	Y62003914	Y64003415	Y65003956	PCC21_001480
	kdtB	GZ59_01620	EV46_00795	CVS35_00825	H352_RS05915	KP24_RS08720	KCQ_RS06640	JV34_RS14580	PB72LOC_RS17755	DF214_RS19840	ECA0150		W5S_4537	Pecwa_4385	A8F97_RS19530	PB20LOC_RS15920	DF211_RS21305	AZ50_RS0114320		DMB41_RS09690	B5S52_21120	CTV95_14235	PCBA_RS18795	KS44_RS17800	KU74_RS16480	KCO_RS03730	AO825_RS06335	F157LOC_RS14875	F152LOC_RS07675	ALB75_RS17735	IW00_RS04400	IV99_RS11220	IW01_RS15260	BASYS03801	B6002755	S2001856	Y3003757	Y21003272	Y29002628	Y31003737	Y46002784	Y49002810	Y52000335	Y60003725	Y62003915	Y64003416	Y65003957	PCC21_001470
	rfbP	GZ59_14590	EV46_07190	CVS35_07430	H352_RS21190	KP24_RS06760	KCQ_RS15100	JV34_RS04365	PB72LOC_RS05840	DF214_RS19105	ECA1420		W5S_3022	Pecwa_3033	-	-	-	-		-	-	-	-	-	-	-	-	-	F152LOC_RS12000	-	-	IV99_RS17785	-	BASYS00605	-	-	-	-	Y29003335	-	-	-	-	-	-	-	-	-
	rfbI	GZ59_14600	EV46_07195	CVS35_07435	-	KP24_RS06755	KCQ_RS15105	JV34_RS04370	PB72LOC_RS05835	DF214_RS19100	ECA1421		-	-	-	-	-	-		-	-	-	-	-	-	-	-	-	-	-	-	-	-	-	-	-	-	-	-	-	-	-	-	-	-	-	-	-
	rfbF	GZ59_14610	EV46_07200	CVS35_07440	-	KP24_RS06750	KCQ_RS15110	JV34_RS04375	PB72LOC_RS05830	DF214_RS19095	ECA1422		-	-	-	-	-	-		-	-	-	-	-	-	-	-	-	-	-	-	-	-	-	-	-	-	-	-	-	-	-	-	-	-	-	-	-
	rfbG	GZ59_14620	EV46_07205	CVS35_07445	-	KP24_RS06745	KCQ_RS15115	JV34_RS04380	PB72LOC_RS05825	DF214_RS19090	ECA1423		-	-	-	-	-	-		-	-	-	-	-	-	-	-	-	-	-	-	-	-	-	-	-	-	-	-	-	-	-	-	-	-	-	-	-
	rfbH	GZ59_14630	EV46_07210	CVS35_07450	-	KP24_RS06740	KCQ_RS15120	JV34_RS04385	PB72LOC_RS05820	DF214_RS19085	ECA1424		-	-	-	-	-	-		-	-	-	-	-	-	-	-	-	-	-	-	-	-	-	-	-	-	-	-	-	-	-	-	-	-	-	-	-
	hpcH	GZ59_14640	EV46_07215	CVS35_07455	-	KP24_RS06735	KCQ_RS15125	JV34_RS04390	PB72LOC_RS05815	DF214_RS19080	ECA1425		-	-	-	-	-	-		-	-	-	-	-	-	-	-	-	-	-	-	-	-	-	-	-	-	-	-	-	-	-	-	-	-	-	-	-
	-	GZ59_14650	EV46_07220	CVS35_07460	-	KP24_RS06730	KCQ_RS15130	JV34_RS04395	PB72LOC_RS05810	DF214_RS19075	ECA1426		-	-	-	-	-	-		-	-	-	-	-	-	-	-	-	-	-	-	-	-	-	-	-	-	-	-	-	-	-	-	-	-	-	-	-
	-	GZ59_14660	EV46_07225	CVS35_07465	-	KP24_RS06725	KCQ_RS15135	JV34_RS04400	PB72LOC_RS05805	DF214_RS19070	ECA1427		-	-	-	-	-	-		-	-	-	-	-	-	-	-	-	-	-	-	-	-	-	-	-	-	-	-	-	-	-	-	-	-	-	-	-
	nahO	GZ59_14670	EV46_07230	CVS35_07470	-	KP24_RS06720	KCQ_RS15140	JV34_RS04405	PB72LOC_RS05800	DF214_RS19065	ECA1428		-	-	-	-	-	-		-	-	-	-	-	-	-	-	-	-	-	-	-	-	-	-	-	-	-	-	-	-	-	-	-	-	-	-	-
	nahM	GZ59_14680	EV46_07235	CVS35_07475	-	KP24_RS06715	KCQ_RS15145	JV34_RS04410	PB72LOC_RS05795	DF214_RS19060	ECA1429		-	-	-	-	-	-		-	-	-	-	-	-	-	-	-	-	-	-	-	-	-	-	-	-	-	-	-	-	-	-	-	-	-	-	-
	-	GZ59_14690	EV46_07240	CVS35_07480	-	KP24_RS06710	KCQ_RS15150	JV34_RS04415	PB72LOC_RS05790	DF214_RS19055	ECA1430		-	-	-	-	-	-		-	-	-	-	-	-	-	-	-	-	-	-	-	-	-	-	-	-	-	-	-	-	-	-	-	-	-	-	-
	rfbX	GZ59_14700	EV46_07245	CVS35_07485	-	KP24_RS06705	KCQ_RS15155	JV34_RS04420	PB72LOC_RS05785	DF214_RS19050	ECA1431		-	-	-	-	-	-		-	-	-	-	-	-	-	-	-	-	-	-	-	-	-	-	-	-	-	-	-	-	-	-	-	-	-	-	-
	-	GZ59_14710	EV46_07250	CVS35_07490	-	KP24_RS06700	KCQ_RS15160	JV34_RS04425	PB72LOC_RS05780	DF214_RS19045	ECA1432		-	-	-	-	-	-		-	-	-	-	-	-	-	-	-	-	-	-	-	-	-	-	-	-	-	-	-	-	-	-	-	-	-	-	-
	-	GZ59_14720	EV46_07255	CVS35_07495	-	KP24_RS21620	KCQ_RS15165	JV34_RS22850	PB72LOC_RS05775	DF214_RS19040	ECA1433		-	-	-	-	-	-		-	-	-	-	-	-	-	-	-	-	-	-	-	-	-	-	-	-	-	-	-	-	-	-	-	-	-	-	-
	-	GZ59_14730	EV46_07260	CVS35_07500	-	KP24_RS06690	KCQ_RS15170	JV34_RS04435	PB72LOC_RS05770	DF214_RS19035	ECA1434		-	-	-	-	-	-		-	-	-	-	-	-	-	-	-	-	-	-	-	-	-	-	-	-	-	-	-	-	-	-	-	-	-	-	-
	rfc	GZ59_14740	EV46_07265	CVS35_07505	-	KP24_RS06685	KCQ_RS15175	JV34_RS04440	PB72LOC_RS05765	DF214_RS19030	ECA1435		-	-	-	-	-	-		-	-	-	-	-	-	-	-	-	-	-	-	-	-	-	-	-	-	-	-	-	-	-	-	-	-	-	-	-
	rfbU	GZ59_14750	EV46_07270	CVS35_07510	-	KP24_RS06680	KCQ_RS15180	JV34_RS04445	PB72LOC_RS05760	DF214_RS19025	ECA1436		-	-	-	-	-	-		-	-	-	-	-	-	-	-	-	-	-	-	-	-	-	-	-	-	-	-	-	-	-	-	-	-	-	-	-
	rfbN	GZ59_14760	EV46_07275	CVS35_07515	-	KP24_RS06675	KCQ_RS15185	JV34_RS04450	PB72LOC_RS05755	DF214_RS19020	ECA1437		-	-	-	-	-	-		-	-	-	-	-	-	-	-	-	-	-	-	-	-	-	-	-	-	-	Y29003342	-	-	-	-	-	-	-	-	-
	rfbM	GZ59_14770	EV46_07280	CVS35_07520	-	KP24_RS06670	KCQ_RS15190	JV34_RS04455	PB72LOC_RS05750	DF214_RS19015	ECA1438		-	-	-	-	-	-		-	B5S52_14945	CTV95_07885	-	-	-	-	-	F157LOC_RS00955	F152LOC_RS12010	-	IW00_RS18060	IV99_RS17775	-	BASYS00607	-	-	Y3002960	Y21003890	-	Y31003407	-	-	Y52002232	Y60001867	Y62001782	Y64003571	-	PCC21_013460
	rfbK	GZ59_14780	EV46_07285	CVS35_07525	-	KP24_RS06665	KCQ_RS15195	JV34_RS04460	PB72LOC_RS05745	DF214_RS19010	ECA1439		-	-	-	-	-	-		-	B5S52_14935	CTV95_07875	-	-	-	-	-	F157LOC_RS00965	-	-	IW00_RS18070	-	-	-	-	-	Y3002962	Y21003888	-	Y31003409	-	-	Y52002230	Y60001865	Y62001780	Y64003569	-	PCC21_013480
	rfbD	GZ59_14790	EV46_07290	CVS35_07530	H352_RS21120	KP24_RS06660	KCQ_RS15200	JV34_RS04465	PB72LOC_RS05740	DF214_RS19005	ECA1440		W5S_3003	Pecwa_3018	A8F97_RS03575	PB20LOC_RS02040	DF211_RS09580	AZ50_RS0102130		DMB41_RS05765	-	-	PCBA_RS09155	KS44_RS04545	KU74_RS02975	KCO_RS06200	AO825_RS15655	F157LOC_RS00970	F152LOC_RS12035	ALB75_RS16295	-	IV99_RS17750	IW01_RS19000	BASYS00612	B6003355	S2003219	-	-	Y29003343	-	Y46001287	Y49001717	-	-	-	-	Y65003124	-
	rfbC	GZ59_14800	EV46_07295	CVS35_07535	H352_RS21115	KP24_RS06655	KCQ_RS15205	JV34_RS04470	PB72LOC_RS05735	DF214_RS19000	ECA1441		W5S_3002	Pecwa_3017	A8F97_RS03580	PB20LOC_RS02045	DF211_RS09575	AZ50_RS0102125		DMB41_RS05760	-	-	PCBA_RS09160	KS44_RS04540	KU74_RS02970	KCO_RS06195	AO825_RS15650	F157LOC_RS00975	F152LOC_RS12030	ALB75_RS16300	-	IV99_RS17755	IW01_RS19005	BASYS00611	B6003354	S2003218	-	-	Y29003344	-	Y46001288	Y49001718	-	-	-	-	Y65003125	-
	rfbA	GZ59_14810	EV46_07300	CVS35_07540	H352_RS21110	KP24_RS06650	KCQ_RS15210	JV34_RS04475	PB72LOC_RS05730	DF214_RS18995	ECA1442		W5S_3001	Pecwa_3016	A8F97_RS03585	PB20LOC_RS02050	DF211_RS09570	AZ50_RS0102120		DMB41_RS05755	B5S52_15015	CTV95_07955	PCBA_RS09165	KS44_RS04535	KU74_RS02980	KCO_RS06205	AO825_RS15645	F157LOC_RS00980	F152LOC_RS12025	ALB75_RS16305	IW00_RS17990	IV99_RS17760	IW01_RS19010	BASYS00610	B6003353	S2003217	Y3002946	Y21003904	Y29003345	-	Y46001289	Y49001719	Y52002246	Y60001881	Y62001796	Y64003585	Y65003126	PCC21_013300
Enterobacterial common antigen biosynthesis proteins	wecG	GZ59_42640	EV46_20950	CVS35_20945	H352_RS08315	KP24_RS16915	KCQ_RS20180	JV34_RS18530	PB72LOC_RS11045	DF214_RS17225	ECA4200		W5S_4355	Pecwa_4192	A8F97_RS20535	PB20LOC_RS15000	DF211_RS11415	AZ50_RS0113650		DMB41_RS12145	B5S52_01205	CTV95_16535	PCBA_RS14970	KS44_RS16025	KU74_RS01240	KCO_RS04215	AO825_RS21840	F157LOC_RS13665	F152LOC_RS17485	ALB75_RS15210	IW00_RS12510	IV99_RS13385	IW01_RS12990	BASYS03691	B6003547	S2001392	Y3003667	Y21002943	Y29003738	Y31003489	Y46002595	Y49002057	Y52003292	Y60003332	Y62003825	Y64002959	Y65001769	PCC21_039790
	wzyE	GZ59_42650	EV46_20955	CVS35_20950	H352_RS08310	KP24_RS16920	KCQ_RS20185	JV34_RS18535	PB72LOC_RS11040	DF214_RS17220	ECA4201		W5S_4356	Pecwa_4193	A8F97_RS20530	PB20LOC_RS15005	DF211_RS11410	AZ50_RS0113655		DMB41_RS12150	B5S52_01200	CTV95_16530	PCBA_RS14975	KS44_RS16020	KU74_RS01245	KCO_RS04210	AO825_RS21845	F157LOC_RS13660	F152LOC_RS17480	ALB75_RS15215	IW00_RS12505	IV99_RS13390	IW01_RS12995	BASYS03692	B6003546	S2001391	Y3003668	Y21002942	Y29003737	Y31003488	Y46002596	Y49002056	Y52003293	Y60003333	Y62003826	Y64002958	Y65001770	PCC21_039800
	wecF	GZ59_42660	EV46_20960	CVS35_20955	H352_RS08305	KP24_RS16925	KCQ_RS20190	JV34_RS18540	PB72LOC_RS11035	DF214_RS17215	ECA4202		W5S_4357	Pecwa_4194	A8F97_RS20525	PB20LOC_RS15010	DF211_RS11405	AZ50_RS0113660		DMB41_RS12155	B5S52_01195	CTV95_16525	PCBA_RS14980	KS44_RS16015	KU74_RS01250	KCO_RS04205	AO825_RS21850	F157LOC_RS13655	F152LOC_RS17475	ALB75_RS15220	IW00_RS12500	IV99_RS13395	IW01_RS13000	BASYS03693	B6003545	S2001390	Y3003669	Y21002941	Y29003736	Y31003487	Y46002597	Y49002055	Y52003294	Y60003334	Y62003827	Y64002957	Y65001771	PCC21_039810
	wzxE	GZ59_42670	EV46_20965	CVS35_20960	H352_RS08300	KP24_RS16930	KCQ_RS20195	JV34_RS18545	PB72LOC_RS11030	DF214_RS17210	ECA4203		W5S_4358	Pecwa_4195	A8F97_RS20520	PB20LOC_RS15015	DF211_RS11400	AZ50_RS0113665		DMB41_RS12160	B5S52_01190	CTV95_16520	PCBA_RS14985	KS44_RS16010	KU74_RS01255	KCO_RS04200	AO825_RS21855	F157LOC_RS13650	F152LOC_RS17470	ALB75_RS15225	IW00_RS12495	IV99_RS13400	IW01_RS13005	BASYS03694	B6003544	S2001389	Y3003670	Y21002940	Y29003735	Y31003486	Y46002598	Y49002054	Y52003295	Y60003335	Y62003828	Y64002956	Y65001772	PCC21_039820
	rffA	GZ59_42680	EV46_20970	CVS35_20965	H352_RS08295	KP24_RS16935	KCQ_RS20200	JV34_RS18550	PB72LOC_RS11025	DF214_RS17205	ECA4204		W5S_4359	Pecwa_4196	A8F97_RS20515	PB20LOC_RS15020	DF211_RS11395	AZ50_RS0113670		DMB41_RS12165	B5S52_01185	CTV95_16515	PCBA_RS14990	KS44_RS16005	KU74_RS01260	KCO_RS04195	AO825_RS21860	F157LOC_RS13645	F152LOC_RS17465	ALB75_RS15230	IW00_RS12490	IV99_RS13405	IW01_RS13010	BASYS03695	B6003543	S2001388	Y3003671	Y21002939	Y29003734	Y31003485	Y46002599	Y49002053	Y52003296	Y60003336	Y62003829	Y64002955	Y65001773	PCC21_039830
	rffC	GZ59_42690	EV46_20975	CVS35_20970	H352_RS08290	KP24_RS16940	KCQ_RS20205	JV34_RS18555	PB72LOC_RS11020	DF214_RS17200	ECA4205		W5S_4360	Pecwa_4197	A8F97_RS20510	PB20LOC_RS15025	DF211_RS11390	AZ50_RS0113675		DMB41_RS12170	B5S52_01180	CTV95_16510	PCBA_RS14995	KS44_RS16000	KU74_RS01265	KCO_RS04190	AO825_RS21865	F157LOC_RS13640	F152LOC_RS17460	ALB75_RS15235	IW00_RS12485	IV99_RS13410	IW01_RS13015	BASYS03696	B6003542	S2001387	Y3003672	Y21002938	Y29003733	Y31003484	Y46002600	Y49002052	Y52003297	Y60003337	Y62003830	Y64002954	Y65001774	PCC21_039840
	rffG	GZ59_42700	EV46_20980	CVS35_20975	H352_RS08285	KP24_RS16945	KCQ_RS20210	JV34_RS18560	PB72LOC_RS11015	DF214_RS17195	ECA4206		W5S_4361	Pecwa_4198	A8F97_RS20505	PB20LOC_RS15030	DF211_RS11385	AZ50_RS0113680		DMB41_RS12175	B5S52_01175	CTV95_16505	PCBA_RS15000	KS44_RS15995	KU74_RS01270	KCO_RS04185	AO825_RS21870	F157LOC_RS13635	F152LOC_RS17455	ALB75_RS15240	IW00_RS12480	IV99_RS13415	IW01_RS13020	BASYS03697	B6003541	S2001386	Y3003673	Y21002937	Y29003732	Y31003483	Y46002601	Y49002051	Y52003298	Y60003338	Y62003831	Y64002953	Y65001775	PCC21_039850
	wecC	GZ59_42710	EV46_20985	CVS35_20980	H352_RS08280	KP24_RS16950	KCQ_RS20215	JV34_RS18565	PB72LOC_RS11010	DF214_RS17190	ECA4207		W5S_4362	Pecwa_4199	A8F97_RS20500	PB20LOC_RS15035	DF211_RS11380	AZ50_RS0113685		DMB41_RS12180	B5S52_01170	CTV95_16500	PCBA_RS15005	KS44_RS15990	KU74_RS01275	KCO_RS04180	AO825_RS21875	F157LOC_RS13630	F152LOC_RS17450	ALB75_RS15245	IW00_RS12475	IV99_RS13420	IW01_RS13025	BASYS03698	B6003540	S2001385	Y3003674	Y21002936	Y29003731	Y31003482	Y46002602	Y49002050	Y52003299	Y60003339	Y62003832	Y64002952	Y65001776	PCC21_039860
	wecB	GZ59_42720	EV46_20990	CVS35_20985	H352_RS08275	KP24_RS16955	KCQ_RS20220	JV34_RS18570	PB72LOC_RS11005	DF214_RS17185	ECA4208		W5S_4363	Pecwa_4200	A8F97_RS20495	PB20LOC_RS15040	DF211_RS11375	AZ50_RS0113690		DMB41_RS12185	B5S52_01165	CTV95_16495	PCBA_RS15010	KS44_RS15985	KU74_RS01280	KCO_RS04175	AO825_RS21880	F157LOC_RS13625	F152LOC_RS17445	ALB75_RS15250	IW00_RS12470	IV99_RS13425	IW01_RS13030	BASYS03699	B6003539	S2001384	Y3003675	Y21002935	Y29003730	Y31003481	Y46002603	Y49002049	Y52003300	Y60003340	Y62003833	Y64002951	Y65001777	PCC21_039870
	wecA	GZ59_42730	EV46_20995	CVS35_20990	H352_RS08270	KP24_RS16960	KCQ_RS20225	JV34_RS18575	PB72LOC_RS11000	DF214_RS17180	ECA4209		W5S_4364	Pecwa_4201	A8F97_RS20485	PB20LOC_RS15050	DF211_RS11370	AZ50_RS0113700		DMB41_RS12190	B5S52_01160	CTV95_16490	PCBA_RS15015	KS44_RS15980	KU74_RS01285	KCO_RS04170	AO825_RS21885	F157LOC_RS13620	F152LOC_RS17440	ALB75_RS15255	IW00_RS12465	IV99_RS13430	IW01_RS13035	BASYS03700	B6003538	S2001383	Y3003676	Y21002934	Y29003729	Y31003480	Y46002604	Y49002048	Y52003301	Y60003341	Y62003834	Y64002950	Y65001778	PCC21_039880
	wzzE	GZ59_42740	EV46_21000	CVS35_20995	H352_RS08265	KP24_RS16965	KCQ_RS20230	JV34_RS18580	PB72LOC_RS10995	DF214_RS17175	ECA4210		W5S_4365	Pecwa_4202	A8F97_RS20490	PB20LOC_RS01970	DF211_RS11365	AZ50_RS0113695		DMB41_RS12195	B5S52_01155	CTV95_16485	PCBA_RS15020	KS44_RS15975	KU74_RS01290	KCO_RS04165	AO825_RS21890	F157LOC_RS13615	F152LOC_RS17435	ALB75_RS15260	IW00_RS12460	IV99_RS13435	IW01_RS13040	BASYS03701	B6003537	S2001382	Y3003677	Y21002933	Y29003728	Y31003389	Y46002605	Y49002047	Y52003302	Y60003342	Y62003835	Y64002949	Y65001779	PCC21_039890
Metabolic regulatory gene	metJ	GZ59_43250	EV46_21250	CVS35_21255	H352_RS08010	KP24_RS20570	-	JV34_RS15755	PB72LOC_RS15435	DF214_RS12685	ECA4253		W5S_0191	Pecwa_0188	A8F97_RS17490	PB20LOC_RS20685	DF211_RS22220	AZ50_RS0121915		DMB41_RS16520	B5S52_00900	CTV95_16210	PCBA_RS09420	KS44_RS15775	KU74_RS18490	KCO_RS00060	AO825_RS19595	F157LOC_RS21230	F152LOC_RS06105	ALB75_RS19035	IW00_RS09780	IV99_RS00090	IW01_RS07595	BASYS04225	B6004043	S2004113	Y3003923	Y21002663	Y29004298	Y31002739	Y46004171	Y49004072	Y52002927	Y60003383	Y62003573	Y64002907	Y65001320	PCC21_040360
Necrosis-inducing virulence protein	nip	GZ59_30950	EV46_15275	CVS35_15235	H352_RS13545	KP24_RS13780	KCQ_RS00975	JV34_RS09320	PB72LOC_RS04580	DF214_RS14640	ECA3087		W5S_1316	Pecwa_1433	A8F97_RS11720	PB20LOC_RS08725	DF211_RS05940	AZ50_RS0108595		DMB41_RS01045	B5S52_07280	CTV95_22130	PCBA_RS13815	KS44_RS13690	KU74_RS14850	KCO_RS17975	AO825_RS10525	F157LOC_RS08620	F152LOC_RS04865	ALB75_RS06560	IW00_RS07215	IV99_RS10285	IW01_RS02120	BASYS02478	B6002037	S2001614	Y3002126	Y21000698	Y29002343	Y31000266	Y46000782	Y49002623	Y52000175	Y60000796	Y62000187	Y64002365	Y65000694	PCC21_029110
A homologue of an avirulence protein of Xanthomonas	svx	GZ59_08700	EV46_04310	CVS35_04885	H352_RS18340	KP24_RS15770	KCQ_RS12185	JV34_RS18845	PB72LOC_RS08725	DF214_RS14900	ECA0931		W5S_0937	Pecwa_1043	A8F97_RS13730	PB20LOC_RS05500	DF211_RS17250	AZ50_RS0116390		DMB41_RS15085	B5S52_17515	CTV95_10535	PCBA_RS11540	KS44_RS07195	KU74_RS05250	KCO_RS08850	AO825_RS13180	F157LOC_RS19530	F152LOC_RS13625	ALB75_RS10340	IW00_RS00790	IV99_RS07450	IW01_RS00150	BASYS00077	B6001096	S2000936	Y3001227	Y21001054	Y29001289	Y31002405	Y46000923	Y49000736	Y52000979	Y60003009	Y62002294	Y64003246	Y65000327	PCC21_008410
Citrate transporter	citN	GZ59_13130, GZ59_15430	EV46_06475, EV46_07620	CVS35_06705,CVS35_07860	H352_RS00280,H352_RS16585	KP24_RS06350,KP24_RS07460	KCQ_RS14400,KCQ_RS19015	JV34_RS03665,JV34_RS06800	PB72LOC_RS06560,PB72LOC_RS16955	DF214_RS10320,DF214_RS21065	ECA1287, ECA1506		W5S_3164	Pecwa_3166	A8F97_RS02820	PB20LOC_RS01270	DF211_RS10370	AZ50_RS0102930		DMB41_RS05430	B5S52_14595	CTV95_07375	PCBA_RS15270,PCBA_RS20700	KS44_RS05315,KS44_RS16965	KU74_RS02635,KU74_RS03695	KCO_RS06915,KCO_RS16825	AO825_RS06720,AO825_RS16450	F157LOC_RS01285	F152LOC_RS06290	ALB75_RS15540,ALB75_RS16790	IW00_RS18405	IV99_RS17390	IW01_RS02145	BASYS00725	B6003060	S2004058	Y3000017	Y21000556	Y29000973	Y31001785	Y46001351	Y49002242	Y52003707	Y60001080	Y62001718	Y64000017	Y65002892	PCC21_014080
sirB locus	sirB1	GZ59_23700	EV46_10505	CVS35_11770	H352_RS03825	KP24_RS03305	KCQ_RS04325	JV34_RS20850	PB72LOC_RS09805	DF214_RS00795	ECA2193		W5S_2384	Pecwa_2404	A8F97_RS06620	PB20LOC_RS11675	DF211_RS17780	AZ50_RS0122415		DMB41_RS11385	B5S52_11180	CTV95_03860	PCBA_RS00130	KS44_RS07880	KU74_RS10800	KCO_RS13275	AO825_RS02670	F157LOC_RS05330	F152LOC_RS01065	ALB75_RS02865	IW00_RS15615	IV99_RS14070	IW01_RS04550	BASYS01573	B6000277	S2000013	Y3000729	Y21003971	Y29000229	Y31001065	Y46001854	Y49003716	Y52000620	Y60001810	Y62000997	Y64000760	Y65004152	PCC21_021530
	sirB2	GZ59_23710	EV46_10500	CVS35_11775	H352_RS03830	KP24_RS03310	KCQ_RS04320	JV34_RS20845	PB72LOC_RS09810	DF214_RS00790	ECA2192		W5S_2385	Pecwa_2405	A8F97_RS06615	PB20LOC_RS11670	DF211_RS17785	AZ50_RS0122420		DMB41_RS11380	B5S52_11175	CTV95_03855	PCBA_RS00125	KS44_RS07875	KU74_RS10795	KCO_RS13270	AO825_RS02665	F157LOC_RS05335	F152LOC_RS01060	ALB75_RS02870	IW00_RS15620	IV99_RS14065	IW01_RS04555	BASYS01574	B6000276	S2000012	Y3000730	Y21003970	Y29000228	Y31001064	Y46001853	Y49003715	Y52000621	Y60001811	Y62000996	Y64000761	Y65004151	PCC21_021540
The 3-hydroxy-2-butanone pathway	budR	GZ59_06460	EV46_03215	CVS35_03755	H352_RS19445	KP24_RS13160	KCQ_RS11065	JV34_RS07025	PB72LOC_RS14270	DF214_RS09535	ECA0739		W5S_0740	Pecwa_0834	A8F97_RS14780	PB20LOC_RS04495	DF211_RS14515	AZ50_RS0115530		DMB41_RS13145	B5S52_18485	CTV95_11535	PCBA_RS06445	KS44_RS00655	KU74_RS06270	KCO_RS09865	AO825_RS17575	F157LOC_RS09560	F152LOC_RS08655	ALB75_RS09350	IW00_RS01745	IV99_RS02785	IW01_RS02735	BASYS04709	B6000900	S2004001	Y3001427	Y21001249	Y29002509	Y31002208	Y46001122	Y49000944	Y52001384	Y60002822	Y62002493	Y64001317	Y65000135	PCC21_006480
	budA	GZ59_06470	EV46_03220	CVS35_03760	H352_RS19440	KP24_RS13165	KCQ_RS11070	JV34_RS07020	PB72LOC_RS14275	DF214_RS09540	ECA0740		W5S_0741	Pecwa_0835	A8F97_RS14775	PB20LOC_RS04500	DF211_RS14510	AZ50_RS0115535		DMB41_RS13150	B5S52_18480	CTV95_11530	PCBA_RS06450	KS44_RS00650	KU74_RS06265	KCO_RS09860	AO825_RS17580	F157LOC_RS09555	F152LOC_RS08660	ALB75_RS09355	IW00_RS01740	IV99_RS02780	IW01_RS02740	BASYS04710	B6000901	S2004002	Y3001426	Y21001248	Y29002508	Y31002209	Y46001121	Y49000943	Y52001385	Y60002823	Y62002492	Y64001316	Y65000136	PCC21_006490
	budB	GZ59_06480	EV46_03225	CVS35_03765	H352_RS19435	KP24_RS13170	KCQ_RS11075	JV34_RS07015	PB72LOC_RS14280	DF214_RS09545	ECA0741		W5S_0742	Pecwa_0836	A8F97_RS14770	PB20LOC_RS04505	DF211_RS14505	AZ50_RS0115540		DMB41_RS13155	B5S52_18475	CTV95_11525	PCBA_RS06455	KS44_RS00645	KU74_RS06260	KCO_RS09855	AO825_RS17585	F157LOC_RS09550	F152LOC_RS08665	ALB75_RS09360	IW00_RS01735	IV99_RS02775	IW01_RS02745	BASYS04711	B6000902	S2004003	Y3001425	Y21001247	Y29002507	Y31002210	Y46001120	Y49000942	-	Y60002824	Y62002491	Y64001315	Y65000137	PCC21_006500
	budC	GZ59_03420	EV46_01685	CVS35_01725	H352_RS05045	KP24_RS11235	KCQ_RS09595	JV34_RS08490	PB72LOC_RS15885	DF214_RS07215	ECA0310		W5S_0317	Pecwa_0303	A8F97_RS16860	PB20LOC_RS18570	DF211_RS13550	AZ50_RS0118640		DMB41_RS06885	B5S52_20290	CTV95_13230	PCBA_RS07200	KS44_RS02180	KU74_RS08480	KCO_RS11490	AO825_RS20075	F157LOC_RS11220	F152LOC_RS18165	ALB75_RS07855	IW00_RS02830	IV99_RS04445	IW01_RS15990	BASYS04353	B6003599	S2002671	Y3001762	Y21002451	Y29003220	Y31001873	Y46002066	Y49003919	Y52000852	Y60004233	Y62002833	Y64001634	Y65001976	PCC21_003100
Regulators	rsmA	GZ59_34030	EV46_16770	CVS35_16965	H352_RS12075	KP24_RS20785	KCQ_RS07070	JV34_RS17330	PB72LOC_RS21520	DF214_RS13805	ECA3366		W5S_1009	Pecwa_1117	A8F97_RS13370	PB20LOC_RS05860	DF211_RS17620	AZ50_RS0116750		DMB41_RS18945	B5S52_05690	CTV95_20550	PCBA_RS17950	KS44_RS18685	KU74_RS21345	KCO_RS21800	AO825_RS07815	F157LOC_RS21000	F152LOC_RS12645	ALB75_RS19225	IW00_RS09630	IV99_RS19035	IW01_RS10740	BASYS02851	B6004241	S2004344	Y3004246	Y21004141	Y29004195	Y31004215	Y46003397	Y49004168	Y52003554	Y60003927	Y62004288	Y64003927	Y65004001	PCC21_031990
	rsmBb	-	-	-	-	-	-	-	-	-	-		-	-	-	-	-	-		-	-	-	-	-	-	-	-	-	-	-	-	-	-	-	-	-	-	-	-	-	-	-	-	-	-	-	-	-
	rsmC	GZ59_07160	EV46_03570	CVS35_04140	H352_RS19065	KP24_RS18520	KCQ_RS11445	JV34_RS19485	PB72LOC_RS14620	DF214_RS01620	ECA0809		W5S_0806	Pecwa_0915	A8F97_RS14360	PB20LOC_RS04840	DF211_RS14090	AZ50_RS0115865		DMB41_RS19905	B5S52_18095	CTV95_11145	PCBA_RS10830	KS44_RS00295	KU74_RS05825	KCO_RS09495	AO825_RS17930	F157LOC_RS20085	F152LOC_RS09055	ALB75_RS09710	IW00_RS01380	IV99_RS02425	IW01_RS03045	BASYS04801	B6000974	S2003940	Y3001353	Y21001172	Y29002430	Y31002281	Y46001048	Y49000864	Y52001532	Y60002895	Y62002419	Y64003360	Y65000209	PCC21_007200
	expI	GZ59_01100	EV46_00540	CVS35_00565	H352_RS06170	KP24_RS08985	KCQ_RS06390	JV34_RS14330	PB72LOC_RS17500	DF214_RS07945	ECA0105		W5S_4607	Pecwa_4429	A8F97_RS19320	PB20LOC_RS15680	DF211_RS01675	AZ50_RS0114610		DMB41_RS09950	B5S52_21425	CTV95_14520	PCBA_RS15660	KS44_RS18045	KU74_RS16210	KCO_RS03460	AO825_RS06090	F157LOC_RS15130	F152LOC_RS07920	ALB75_RS17980	IW00_RS04795	IV99_RS10960	IW01_RS18445	BASYS03853	B6002805	S2001905	Y3003806	Y21003225	Y29002679	Y31003787	Y46002721	Y49002759	Y52000381	Y60003674	Y62003979	Y64003466	Y65003581	PCC21_000940
	expR	GZ59_01110	EV46_00545	CVS35_00570	H352_RS06165	KP24_RS08980	KCQ_RS06395	JV34_RS14335	PB72LOC_RS17505	DF214_RS07950	ECA0106		W5S_4606	Pecwa_4428	A8F97_RS19325	PB20LOC_RS15685	DF211_RS01680	AZ50_RS0114605		DMB41_RS09945	B5S52_21420	CTV95_14515	PCBA_RS15665	KS44_RS18040	KU74_RS16215	KCO_RS03465	AO825_RS06095	F157LOC_RS15125	F152LOC_RS07915	ALB75_RS17975	IW00_RS04790	IV99_RS10965	IW01_RS18440	BASYS03852	B6002804	S2001904	Y3003805	Y21003226	Y29002678	Y31003786	Y46002722	Y49002760	Y52000380	Y60003675	Y62003978	Y64003465	Y65003582	PCC21_000950
	kdgR	GZ59_21310	EV46_11690	CVS35_10590	H352_RS02695	KP24_RS02145	KCQ_RS16375	JV34_RS12945	PB72LOC_RS02525	DF214_RS22105	ECA2425		W5S_2118	Pecwa_2177	A8F97_RS07730	PB20LOC_RS12800	DF211_RS02605	AZ50_RS0106525		DMB41_RS08310	B5S52_12250	CTV95_04935	PCBA_RS01200	KS44_RS08950	KU74_RS11835	KCO_RS14325	AO825_RS03765	F157LOC_RS04145	F152LOC_RS09535	ALB75_RS01785	IW00_RS20925	IV99_RS15085	IW01_RS04910	BASYS01334	B6000491	S2000225	Y3000515	Y21000044	Y29000457	Y31001290	Y46000178	Y49000200	Y52002013	Y60001596	Y62001214	Y64000543	Y65002285	PCC21_019450
	rdgA	GZ59_21210	EV46_11735	CVS35_10540	H352_RS02650	KP24_RS02100	KCQ_RS16420	JV34_RS12900	PB72LOC_RS02475	DF214_RS22155	ECA2435		W5S_2108	Pecwa_2167	A8F97_RS07785	PB20LOC_RS12855	DF211_RS02660	AZ50_RS0106470		DMB41_RS08360	B5S52_12300	CTV95_04985	PCBA_RS01245	KS44_RS08995	KU74_RS11880	KCO_RS14375	AO825_RS03815	F157LOC_RS04095	F152LOC_RS09485	ALB75_RS01740	IW00_RS20875	IV99_RS15130	IW01_RS01190	BASYS01323	B6000501	S2000235	Y3000505	Y21000054	Y29000467	Y31001300	Y46000188	Y49000210	Y52002022	Y60001586	Y62001224	Y64000533	Y65002275	PCC21_019360
	rdgB	GZ59_21200	EV46_11740	CVS35_10535	H352_RS02645	KP24_RS02095	KCQ_RS16425	JV34_RS12895	PB72LOC_RS02470	DF214_RS22160	ECA2437		W5S_2107	Pecwa_2166	A8F97_RS07790	PB20LOC_RS12860	DF211_RS02665	AZ50_RS0106465		DMB41_RS08365	B5S52_12305	CTV95_04990	PCBA_RS01250	KS44_RS09000	KU74_RS11885	KCO_RS14380	AO825_RS03820	F157LOC_RS04090	F152LOC_RS09480	ALB75_RS01735	IW00_RS20870	IV99_RS15135	IW01_RS01185	BASYS01322	B6000502	S2000236	Y3000504	Y21000055	Y29000468	Y31001301	Y46000189	Y49000211	Y52002023	Y60001585	Y62001225	Y64000532	Y65002274	PCC21_019350
	rpoS	GZ59_35510	EV46_17510	CVS35_17775	H352_RS11400	KP24_RS09485	-	JV34_RS12355	PB72LOC_RS18450	DF214_RS18000	ECA3530		W5S_3646	Pecwa_3505	A8F97_RS01075	PB20LOC_RS21315	DF211_RS19255	AZ50_RS0109560		DMB41_RS04360	B5S52_04940	CTV95_19840	PCBA_RS13565	KS44_RS02635	KU74_RS17590	KCO_RS02965	AO825_RS15340	F157LOC_RS13420	F152LOC_RS01675	ALB75_RS11755	IW00_RS12285	IV99_RS05090	IW01_RS00305	BASYS02991	B6001720	S2003687	Y3003421	Y21002375	Y29002970	Y31003094	Y46003774	Y49003475	Y52000635	Y60002199	Y62003322	Y64001711	Y65000737	PCC21_033480
	hexA	GZ59_30370	EV46_14980	CVS35_14870	H352_RS13895	KP24_RS13430	KCQ_RS01325	JV34_RS08970	PB72LOC_RS04210	DF214_RS20025	ECA3030, ECA3032		W5S_1376	Pecwa_1491	A8F97_RS11315	PB20LOC_RS08415	DF211_RS05630	AZ50_RS0108900		DMB41_RS01390	B5S52_07640	CTV95_00155	PCBA_RS05050	KS44_RS14010	KU74_RS14510	KCO_RS18305	AO825_RS10870	F157LOC_RS08960	F152LOC_RS11520	ALB75_RS05985	IW00_RS08945	IV99_RS01740	IW01_RS19410	BASYS02399	B6001972	S2001679	Y3002194	Y21000765	Y29001570	Y31000333	Y46000715	Y49002556	Y52000106	Y60000729	Y62000253	Y64002298	Y65000631	PCC21_028410
	expM	GZ59_22320	EV46_11205	CVS35_11090	H352_RS03170	KP24_RS02620	KCQ_RS15900	JV34_RS13420	PB72LOC_RS03020	DF214_RS20650	ECA2330		W5S_2224	Pecwa_2280	A8F97_RS07235	PB20LOC_RS12280	DF211_RS02080	AZ50_RS0107030		DMB41_RS07825	B5S52_11735	CTV95_04455	PCBA_RS00735	KS44_RS08485	KU74_RS11370	KCO_RS13860	AO825_RS03285	F157LOC_RS04680	F152LOC_RS10025	ALB75_RS02245	IW00_RS06570	IV99_RS14620	IW01_RS12375	BASYS01443	B6000397	S2000131	Y3000617	Y21003394	Y29000351	Y31001188	Y46000083	Y49000029	Y52000506	Y60001697	Y62001112	Y64000641	Y65002380	PCC21_020390
	expA	GZ59_16780	EV46_14120	CVS35_08535	H352_RS00715	KP24_RS00175	KCQ_RS18350	JV34_RS06135	PB72LOC_RS00300	DF214_RS05015	ECA2882		W5S_1457	Pecwa_1594	A8F97_RS10435	PB20LOC_RS08010	DF211_RS05095	AZ50_RS0109430		DMB41_RS01905	B5S52_08195	CTV95_00915	PCBA_RS05685	KS44_RS10330	KU74_RS01985	KCO_RS18985	AO825_RS00040	F157LOC_RS16820	F152LOC_RS10875	ALB75_RS05495	IW00_RS08440	IV99_RS12010	IW01_RS02525	BASYS02276	B6001884	S2002872	Y3002303	Y21000873	Y29001470	Y31000473	Y46000613	Y49002342	Y52004231	Y60000594	Y62000396	Y64002175	Y65000523	PCC21_027350
	expS	GZ59_35950	EV46_17720	CVS35_17980	H352_RS11205	KP24_RS09690	-	JV34_RS12150	PB72LOC_RS18655	DF214_RS17795	ECA3571		W5S_3687	Pecwa_3550	A8F97_RS00875	PB20LOC_RS06055	DF211_RS14680	AZ50_RS0109775		DMB41_RS04170	B5S52_04715	CTV95_19615	PCBA_RS17280	KS44_RS02850	KU74_RS17370	KCO_RS02750	AO825_RS15120	F157LOC_RS13195	F152LOC_RS01895	ALB75_RS11970	IW00_RS12070	IV99_RS05315	IW01_RS13405	BASYS03040	B6001674	S2003735	Y3003377	Y21002329	Y29003014	Y31003050	Y46003820	Y49003520	Y52000681	Y60002242	Y62003278	Y64001757	Y65000781	PCC21_033950
	flhC	GZ59_29170	EV46_08045	CVS35_14250	H352_RS14490	KP24_RS05670	KCQ_RS01920	JV34_RS00990	PB72LOC_RS03600	DF214_RS09235	ECA1686		W5S_1763	Pecwa_1852	A8F97_RS09585	PB20LOC_RS17625	DF211_RS04290	AZ50_RS0104865		DMB41_RS02115	B5S52_08285	CTV95_01005	PCBA_RS05910	KS44_RS10550	KU74_RS01770	KCO_RS19215	AO825_RS00270	F157LOC_RS16900	F152LOC_RS10640	ALB75_RS05375	IW00_RS08350	IV99_RS12085	IW01_RS01295	BASYS02228	B6001835	S2002885	Y3002319	Y21000889	Y29001428	Y31000489	Y46000555	Y49002355	Y52002814	Y60000578	Y62000412	Y64002159	Y65000483	PCC21_027200
	flhD	GZ59_29180	EV46_08040	CVS35_14255	H352_RS14485	KP24_RS05675	KCQ_RS01915	JV34_RS00985	PB72LOC_RS03605	DF214_RS09240	ECA1685		W5S_1762	Pecwa_1851	A8F97_RS09590	PB20LOC_RS17630	DF211_RS04295	AZ50_RS0104860		DMB41_RS02110	B5S52_08280	CTV95_01000	PCBA_RS05905	KS44_RS10545	KU74_RS01775	KCO_RS19210	AO825_RS00265	F157LOC_RS16895	F152LOC_RS10645	ALB75_RS05380	IW00_RS08355	IV99_RS12080	IW01_RS01290	BASYS02229	B6001836	S2002884	Y3002318	Y21000888	Y29001429	Y31000488	Y46000556	Y49002354	Y52002813	Y60000579	Y62000411	Y64002160	Y65000484	PCC21_027210
	aepA	GZ59_10610	EV46_05230	CVS35_05360	H352_RS17885	KP24_RS16220	KCQ_RS13080	JV34_RS17655	PB72LOC_RS07780	DF214_RS12265	ECA1022		W5S_3369	Pecwa_3370	A8F97_RS01815	PB20LOC_RS00260	DF211_RS19075	AZ50_RS0103985		-	-	CTV95_09815	PCBA_RS16625	KS44_RS06765	KU74_RS04805	KCO_RS07975	AO825_RS12730	F157LOC_RS17990	F152LOC_RS14810	ALB75_RS10765	IW00_RS15255	IV99_RS08050	-	-	-	S2000828	-	-	-	-	-	Y49000640	Y52002143	-	-	-	-	PCC21_009650
Note: aDickeya, part of data adapted from Zhou et al. (2015); brsmB, encoding a fragment of RNA, is a DNA sequences which has no gene ID;
Table S6-1. The position of rmsB, the RNA fragment related to virulence in the 84 Pectobacterium genomes.
Species/subspecies	Strain	rsmB start	rsmB end	rsmB strand
P. atrosepticum	21A	1141713	1142068	+
	JG10-08	1146710	1147057	+
	SCRI1043	1144373	1144720	+
	36A	1156739	1157037	+
	CFBP 6276	2984537	2984835	-
	NCPPB 549T	45030	45328	-
	NCPPB 3404	142919	143217	+
	ICMP 1526T	865044	865342	+
	PB72	63138	63436	-
	SS26	23028	23326	+
P. parmentieri	PB20	58835	59133	+
	SS90	207577	207875	-
	SCC3193	3644673	3645005	-
	RNS08.42.1AT	417456	417788	+
	CFIA1002	860506	860838	-
	WPP163	3696768	3697100	-
Pcb	BC1	201355	201653	+
	B6	612689	612987	+
	S2	275332	275630	-
	Y3	85365	85663	-
	Y21	72256	72554	+
	Y29	225070	225368	-
	Y31	820691	820989	+
	Y46	97077	97372	+
	Y49	183134	183432	-
	Y52	4971	5269	-
	Y60	44851	45149	+
	Y62	490520	490818	-
	Y64	52836	53134	+
	Y65	123592	123890	-
	PCC21	1089935	1090230	+
	SX309	3775120	3775418	-
	BZA12	2159961	2160256	-
	PBR1692T	11801	12096	+
	LMG 21371T	532279	532574	-
	LMG 21372	1098169	1098464	-
	ICMP 19477	496267	496562	-
	PcbHPI01	225773	226068	-
	ATCC 39048	102550	102845	+
	F157	86845	87140	+
	F152	52626	52924	+
	CFIA1009	383000	383295	-
	CFIA1001	714345	714640	+
	BD255	765607	765902	+
	CFIA1033	39197	39495	-
Pcc	NCPPB 312T	215323	215618	+
	ICMP 5702T	83819	84114	-
	DSM 30168T	215189	215484	+
	WPP14	18450	18745	+
	B2	686955	687250	+
	B5	625096	625391	-
	Y16	114639	114934	-
	Y39	82234	82529	+
	Y57	186795	187090	-
Pco	BCS7	1133751	1134049	+
	Q3	171141	171439	-
	Q32	71464	71762	+
	Q40	508522	508820	-
	Q47	93738	94036	+
	Q106	174084	174382	-
	Q115	69419	69717	+
	Q142	458037	458335	-
	Q166	69419	69717	+
	S6	171816	172114	-
	S6-2	174507	174805	-
	T4	290215	290513	-
	T5	69403	69701	+
	NCPPB3841	50713	51011	-
	NCPPB 3839T	234095	234393	+
Pca	KKH3T	880004	880299	+
	ICMP 19972	88770	89065	+
	ICMP 19971	61687	61982	+
Candidatus P. maceratum	SCC1T	3759104	3759402	-
	F018	126460	126758	-
	F131	35056	35354	-
	F135	69347	69645	-
	PB69	126724	127022	-
	Ecc71	535206	535504	+
	3-2	1162592	1162890	+
	PB70	126724	127022	-
P. polaris	NIBIO1392	4979514	4979812	+
	NIBIO1006T	2263845	2264143	+
	NCPPB 3395	120241	120539	+
	SS28	23032	23330	+
D. zeae	Ech 586	1022304	1022779	+
D. dadantii	3937	1134436	1134910	+
D. paradisiaca	Ech703	-	-	-
[truncated: 42 more columns]

## Sheet: Table S7
Table S7. Gene clusters for TNSSs identified in the 84 Pectobacterium genomes.
Genus	Species/Subspecies	Strain	T1SSa			T1SSb			T1SSc			T2SSa															T2SSb													T3SSa
			hasD	hasE	hasF	prtD	prtE	prtF	lapE	lapB	lapC	gspS	gspB	gspC	gspD	gspE	gspF	gspG	gspH	gspI	gspJ	gspK	gspL	gspM	gspN	gspO	sttS	Hypothetical protein	pnlH	sttM	sttL	sttK	sttJ	sttI	sttG	sttF	sttE	sttD	sttC	hrpN	hrpV	hrpT	hrcC	hrpG	hrpF	hrpE	hrpD	hrcJ	hrpB
Pectobacterium	P. parmentieri	WPP163	-	-	-	Pecwa_2907	Pecwa_2906	Pecwa_2905	Pecwa_1214	Pecwa_1213	Pecwa_1212	Pecwa_1408	Pecwa_1409	Pecwa_1411	Pecwa_1412	Pecwa_1413	Pecwa_1414	Pecwa_1415	Pecwa_1416	Pecwa_1417	Pecwa_1418	Pecwa_1419	Pecwa_1420	Pecwa_1421	-	Pecwa_1422	-	-	-	-	-	-	-	-	-	-	-	-	-	-	-	-	-	-	-	-	-	-	-
		SCC3193	-	-	-	W5S_2892	W5S_2891	W5S_2890	W5S_1124	W5S_1123	W5S_1122	W5S_1291	W5S_1292	W5S_1294	W5S_1295	W5S_1296	W5S_1297	W5S_1298	W5S_1299	W5S_1300	W5S_1301	W5S_1302	W5S_1303	W5S_1304	-	W5S_1305	-	-	-	-	-	-	-	-	-	-	-	-	-	-	-	-	-	-	-	-	-	-	-
		RNS08.42.1AT	-	-	-	A8F97_RS04115	A8F97_RS04120	A8F97_RS04125	A8F97_RS12795	A8F97_RS12800	A8F97_RS12805	A8F97_RS11845	A8F97_RS11840	A8F97_RS11830	A8F97_RS11825	A8F97_RS11820	A8F97_RS11815	A8F97_RS11810	A8F97_RS11805	A8F97_RS11800	A8F97_RS11795	A8F97_RS11790	A8F97_RS11785	A8F97_RS11780	-	A8F97_RS11775	-	-	-	-	-	-	-	-	-	-	-	-	-	-	-	-	-	-	-	-	-	-	-
		CFIA1002	-	-	-	AZ50_RS0101570	AZ50_RS0101565	AZ50_RS0101560	AZ50_RS0120625	AZ50_RS0120620	AZ50_RS0120615	AZ50_RS0108470	AZ50_RS0108475	AZ50_RS0108485	AZ50_RS0108490	AZ50_RS0108495	AZ50_RS0108500	AZ50_RS0108505	AZ50_RS0108510	AZ50_RS0108515	AZ50_RS0108520	AZ50_RS0108525	AZ50_RS0108530	AZ50_RS0108535	-	AZ50_RS0108540	-	-	-	-	-	-	-	-	-	-	-	-	-	-	-	-	-	-	-	-	-	-	-
		PB20	-	-	-	PB20LOC_RS02590	PB20LOC_RS02595	PB20LOC_RS02600	PB20LOC_RS19615	PB20LOC_RS19610	PB20LOC_RS19605	PB20LOC_RS08855	PB20LOC_RS08850	PB20LOC_RS08840	PB20LOC_RS08835	PB20LOC_RS08830	PB20LOC_RS08825	PB20LOC_RS08820	PB20LOC_RS08815	PB20LOC_RS08810	PB20LOC_RS08805	PB20LOC_RS08800	PB20LOC_RS08795	PB20LOC_RS08790	-	PB20LOC_RS08785	-	-	-	-	-	-	-	-	-	-	-	-	-	-	-	-	-	-	-	-	-	-	-
		SS90	-	-	-	DF211_RS09035	DF211_RS09030	DF211_RS09025	DF211_RS07745	DF211_RS07740	DF211_RS07735	DF211_RS06070	DF211_RS06065	DF211_RS06055	DF211_RS06050	DF211_RS06045	DF211_RS06040	DF211_RS06035	DF211_RS06030	DF211_RS06025	DF211_RS06020	DF211_RS06015	DF211_RS06010	DF211_RS06005	-	DF211_RS06000	-	-	-	-	-	-	-	-	-	-	-	-	-	-	-	-	-	-	-	-	-	-	-
	P. atrosepticum	36A	CVS35_08005	CVS35_08000	CVS35_07995	CVS35_09030	CVS35_09035	CVS35_09040	CVS35_16395	CVS35_16400	CVS35_16405	CVS35_15375	CVS35_15370	CVS35_15355	CVS35_15350	CVS35_15345	CVS35_15340	CVS35_15335	CVS35_15330	CVS35_15325	CVS35_15320	CVS35_15315	CVS35_15310	CVS35_15305	CVS35_15300	CVS35_15295	-	-	-	-	-	-	-	-	-	-	-	-	-	CVS35_12165	CVS35_12170	CVS35_12175	CVS35_12180	CVS35_12185	CVS35_12190	CVS35_12195	CVS35_12200	CVS35_12205	CVS35_12210
		CFBP 6276	H352_RS00425	H352_RS00420	H352_RS00415	H352_RS01200	H352_RS01205	H352_RS01210	H352_RS12645	H352_RS12640	H352_RS12635	H352_RS13410	H352_RS13415	H352_RS13430	H352_RS13435	H352_RS13440	H352_RS13445	H352_RS13450	H352_RS13455	H352_RS13460	H352_RS13465	H352_RS13470	H352_RS13475	H352_RS13480	H352_RS13485	H352_RS13490	-	-	-	-	-	-	-	-	-	-	-	-	-	H352_RS04200	H352_RS04205	H352_RS04210	H352_RS04215	H352_RS04220	H352_RS04225	H352_RS04230	H352_RS04235	H352_RS04240	H352_RS04245
		NCPPB 549T	JV34_RS06655	JV34_RS06660	JV34_RS06665	JV34_RS05650	JV34_RS05645	JV34_RS05640	JV34_RS10285	JV34_RS10290	JV34_RS10295	JV34_RS09455	JV34_RS09450	JV34_RS09435	JV34_RS09430	JV34_RS09425	JV34_RS09420	JV34_RS09415	JV34_RS09410	JV34_RS09405	JV34_RS09400	JV34_RS09395	JV34_RS09390	JV34_RS09385	JV34_RS09380	JV34_RS09375	-	-	-	-	-	-	-	-	-	-	-	-	-	JV34_RS16145	JV34_RS16150	JV34_RS16155	JV34_RS16160	JV34_RS16165	JV34_RS16170	JV34_RS16175	JV34_RS16180	JV34_RS16185	JV34_RS16190
		ICMP 1526T	KCQ_RS18870	KCQ_RS18875	KCQ_RS18880	KCQ_RS17865	KCQ_RS17860	KCQ_RS17855	KCQ_RS08825	KCQ_RS08830	KCQ_RS08835	KCQ_RS00840	KCQ_RS00845	KCQ_RS00860	KCQ_RS00865	KCQ_RS00870	KCQ_RS00875	KCQ_RS00880	KCQ_RS00885	KCQ_RS00890	KCQ_RS00895	KCQ_RS00900	KCQ_RS00905	KCQ_RS00910	KCQ_RS00915	KCQ_RS00920	-	-	-	-	-	-	-	-	-	-	-	-	-	KCQ_RS03950	KCQ_RS03945	KCQ_RS03940	KCQ_RS03935	KCQ_RS03930	KCQ_RS03925	KCQ_RS03920	KCQ_RS03915	KCQ_RS03910	KCQ_RS03905
		NCPPB 3404	KP24_RS06205	KP24_RS06210	KP24_RS06215	KP24_RS00655	KP24_RS00660	KP24_RS00665	KP24_RS18090	KP24_RS18095	KP24_RS18100	KP24_RS13915	KP24_RS13910	KP24_RS13895	KP24_RS13890	KP24_RS13885	KP24_RS13880	KP24_RS13875	KP24_RS13870	KP24_RS13865	KP24_RS13860	KP24_RS13855	KP24_RS13850	KP24_RS13845	KP24_RS13840	KP24_RS13835	-	-	-	-	-	-	-	-	-	-	-	-	-	KP24_RS03680	KP24_RS03685	KP24_RS03690	KP24_RS03695	KP24_RS03700	KP24_RS03705	KP24_RS03710	KP24_RS03715	KP24_RS03720	KP24_RS03725
		PB72	PB72LOC_RS16810	PB72LOC_RS16815	PB72LOC_RS16820	PB72LOC_RS00780	PB72LOC_RS00785	PB72LOC_RS00790	PB72LOC_RS20250	PB72LOC_RS20245	PB72LOC_RS20240	PB72LOC_RS04720	PB72LOC_RS04715	PB72LOC_RS04700	PB72LOC_RS04695	PB72LOC_RS04690	PB72LOC_RS04685	PB72LOC_RS04680	PB72LOC_RS04675	PB72LOC_RS04670	PB72LOC_RS04665	PB72LOC_RS04660	PB72LOC_RS04655	PB72LOC_RS04650	PB72LOC_RS04645	PB72LOC_RS04640	-	-	-	-	-	-	-	-	-	-	-	-	-	PB72LOC_RS10195	PB72LOC_RS10200	PB72LOC_RS10205	PB72LOC_RS10210	PB72LOC_RS10215	PB72LOC_RS10220	PB72LOC_RS10225	PB72LOC_RS10230	PB72LOC_RS10235	PB72LOC_RS10240
		SS26	DF214_RS04510	DF214_RS04505	DF214_RS04500	DF214_RS18395	DF214_RS18390	DF214_RS18385	DF214_RS06340	DF214_RS06335	DF214_RS06330	DF214_RS14500	DF214_RS14505	DF214_RS14520	DF214_RS14525	DF214_RS14530	DF214_RS14535	DF214_RS14540	DF214_RS14545	DF214_RS14550	DF214_RS14555	DF214_RS14560	DF214_RS14565	DF214_RS14570	DF214_RS14575	DF214_RS14580	-	-	-	-	-	-	-	-	-	-	-	-	-	DF214_RS05860	DF214_RS05855	DF214_RS05850	DF214_RS05845	DF214_RS05840	DF214_RS05835	DF214_RS05830	DF214_RS05825	DF214_RS05820	DF214_RS05815
		JG10-08	EV46_07770	EV46_07765	EV46_07760	EV46_13610	EV46_13605	EV46_13600	EV46_16200	EV46_16205	EV46_16210	EV46_15415	EV46_15410	EV46_15390	EV46_15385	EV46_15380	EV46_15375	EV46_15370	EV46_15365	EV46_15360	EV46_15355	EV46_15350	EV46_15345	EV46_15340	EV46_15335	EV46_15330	-	-	-	-	-	-	-	-	-	-	-	-	-	EV46_10120	EV46_10115	EV46_10110	EV46_10105	EV46_10100	EV46_10095	EV46_10090	EV46_10085	EV46_10080	EV46_10075
		21A	GZ59_15740	GZ59_15730	GZ59_15720	GZ59_17760	GZ59_17770	GZ59_17780	GZ59_32840	GZ59_32850	GZ59_32860	GZ59_31230	GZ59_31220	GZ59_31180	GZ59_31170	GZ59_31160	GZ59_31150	GZ59_31140	GZ59_31130	GZ59_31120	GZ59_31110	GZ59_31100	GZ59_31090	GZ59_31080	GZ59_31070	GZ59_31060	-	-	-	-	-	-	-	-	-	-	-	-	-	GZ59_24970	GZ59_24980	GZ59_24990	GZ59_25000	GZ59_25010	GZ59_25020	GZ59_25030	GZ59_25040	GZ59_25050	GZ59_25060
		SCRI1043	ECA1536	ECA1535	ECA1534	ECA2783	ECA2782	ECA2781	ECA3267	ECA3268	ECA3269	ECA3114	ECA3113	ECA3110	ECA3109	ECA3108	ECA3107	ECA3106	ECA3105	ECA3104	ECA3103	ECA3102	ECA3101	ECA3100	ECA3099	ECA3098	-	-	-	-	-	-	-	-	-	-	-	-	-	ECA2103	ECA2102	ECA2101	ECA2100	ECA2099	ECA2098	ECA2097	ECA2096	ECA2095	ECA2094
	P. carotovorum subsp. brasiliense	SX309	B5S52_14490	B5S52_14495	B5S52_14500	B5S52_13750	B5S52_13745	B5S52_13740	B5S52_06310	B5S52_06305	B5S52_06300	B5S52_07145	B5S52_07150	B5S52_07165	B5S52_07170	B5S52_07175	B5S52_07180	B5S52_07185	B5S52_07190	B5S52_07195	B5S52_07200	B5S52_07205	B5S52_07210	B5S52_07215	B5S52_07220	B5S52_07225	-	-	-	-	-	-	-	-	-	-	-	-	-	B5S52_10720	B5S52_10715	B5S52_10710	B5S52_10705	B5S52_10700	B5S52_10695	B5S52_10690	B5S52_10685	B5S52_10680	B5S52_10675
		BZA12	CTV95_07285	CTV95_07290	CTV95_07295	CTV95_06520	CTV95_06515	CTV95_06510	CTV95_21140	CTV95_21135	CTV95_21130	CTV95_21990	CTV95_21995	CTV95_22010	CTV95_22015	CTV95_22020	CTV95_22025	CTV95_22030	CTV95_22035	CTV95_22040	CTV95_22045	CTV95_22050	CTV95_22055	CTV95_22060	CTV95_22065	CTV95_22070	-	-	-	-	-	-	-	-	-	-	-	-	-	CTV95_03060	CTV95_03055	CTV95_03050	CTV95_03045	CTV95_03040	CTV95_03035	CTV95_03030	CTV95_03025	CTV95_03020	CTV95_03015
		PBR1692T	PCBA_RS17515	PCBA_RS17510	PCBA_RS17505	PCBA_RS08610	PCBA_RS08615	PCBA_RS08620	PCBA_RS07865	PCBA_RS07870	PCBA_RS07875	PCBA_RS13950	PCBA_RS13945	PCBA_RS13930	PCBA_RS13925	PCBA_RS13920	PCBA_RS13915	PCBA_RS13910	PCBA_RS13905	PCBA_RS13900	PCBA_RS13895	PCBA_RS13890	PCBA_RS13885	PCBA_RS13880	PCBA_RS13875	PCBA_RS13870	-	-	-	-	-	-	-	-	-	-	-	-	-	PCBA_RS14225	PCBA_RS14220	PCBA_RS14215	PCBA_RS14210	PCBA_RS14205	PCBA_RS14200	PCBA_RS14195	PCBA_RS14190	PCBA_RS14185	PCBA_RS14180
		LMG 21371T	KS44_RS17110	KS44_RS17105	KS44_RS17100	KS44_RS19630	KS44_RS19635	KS44_RS19640	KS44_RS20160	KS44_RS20155	KS44_RS20150	KS44_RS13555	KS44_RS13560	KS44_RS13575	KS44_RS13580	KS44_RS13585	KS44_RS13590	KS44_RS13595	KS44_RS13600	KS44_RS13605	KS44_RS13610	KS44_RS13615	KS44_RS13620	KS44_RS13625	KS44_RS13630	KS44_RS13635	-	-	-	-	-	-	-	-	-	-	-	-	-	KS44_RS12505	KS44_RS12500	KS44_RS12495	KS44_RS12490	KS44_RS12485	KS44_RS12480	KS44_RS12475	KS44_RS12470	KS44_RS12465	KS44_RS12460
		LMG 21372	KU74_RS02495	KU74_RS02500	KU74_RS02505	KU74_RS13645	KU74_RS13640	KU74_RS13635	KU74_RS20375	KU74_RS20370	KU74_RS20365	KU74_RS14985	KU74_RS14980	KU74_RS14965	KU74_RS14960	KU74_RS14955	KU74_RS14950	KU74_RS14945	KU74_RS14940	KU74_RS14935	KU74_RS14930	KU74_RS14925	KU74_RS14920	KU74_RS14915	KU74_RS14910	KU74_RS14905	-	-	-	-	-	-	-	-	-	-	-	-	-	KU74_RS10440	KU74_RS10435	KU74_RS10430	KU74_RS10425	KU74_RS10420	KU74_RS10415	KU74_RS10410	KU74_RS10405	KU74_RS10400	KU74_RS10395
		ICMP 19477	KCO_RS16680	KCO_RS16685	KCO_RS16690	KCO_RS15860	KCO_RS15855	KCO_RS15850	KCO_RS21310	KCO_RS21305	KCO_RS21300	KCO_RS17840	KCO_RS17845	KCO_RS17860	KCO_RS17865	KCO_RS17870	KCO_RS17875	KCO_RS17880	KCO_RS17885	KCO_RS17890	KCO_RS17895	KCO_RS17900	KCO_RS17905	KCO_RS17910	KCO_RS17915	KCO_RS17920	-	-	-	-	-	-	-	-	-	-	-	-	-	KCO_RS12790	KCO_RS12785	KCO_RS12780	KCO_RS12775	KCO_RS12770	KCO_RS12765	KCO_RS12760	KCO_RS12755	KCO_RS12750	KCO_RS12745
		PcbHPI01	AO825_RS06870	AO825_RS06865	AO825_RS06860	AO825_RS05290	AO825_RS05285	AO825_RS05280	AO825_RS09330	AO825_RS09325	AO825_RS09320	AO825_RS10385	AO825_RS10390	AO825_RS10405	AO825_RS10410	AO825_RS10415	AO825_RS10420	AO825_RS10425	AO825_RS10430	AO825_RS10435	AO825_RS10440	AO825_RS10445	AO825_RS10450	AO825_RS10455	AO825_RS10460	AO825_RS10465	-	-	-	-	-	-	-	-	-	-	-	-	-	AO825_RS02270	AO825_RS02265	AO825_RS02260	AO825_RS02255	AO825_RS02250	AO825_RS02245	AO825_RS02240	AO825_RS02235	AO825_RS02230	AO825_RS02225
		F157	F157LOC_RS01380	F157LOC_RS01375	F157LOC_RS01370	F157LOC_RS02280	F157LOC_RS02285	F157LOC_RS02290	F157LOC_RS07550	F157LOC_RS07545	F157LOC_RS07540	F157LOC_RS08480	F157LOC_RS08485	F157LOC_RS08500	F157LOC_RS08505	F157LOC_RS08510	F157LOC_RS08515	F157LOC_RS08520	F157LOC_RS08525	F157LOC_RS08530	F157LOC_RS08535	F157LOC_RS08540	F157LOC_RS08545	F157LOC_RS08550	F157LOC_RS08555	F157LOC_RS08560	-	-	-	-	-	-	-	-	-	-	-	-	-	F157LOC_RS05810	F157LOC_RS05815	F157LOC_RS05820	F157LOC_RS05825	F157LOC_RS05830	F157LOC_RS05835	F157LOC_RS05840	F157LOC_RS05845	F157LOC_RS05850	F157LOC_RS05855
		F152	F152LOC_RS06390	F152LOC_RS06385	F152LOC_RS06380	F152LOC_RS07075	F152LOC_RS07080	F152LOC_RS07085	F152LOC_RS03770	F152LOC_RS03765	F152LOC_RS03760	F152LOC_RS04725	F152LOC_RS04730	F152LOC_RS04745	F152LOC_RS04750	F152LOC_RS04755	F152LOC_RS04760	F152LOC_RS04765	F152LOC_RS04770	F152LOC_RS04775	F152LOC_RS04780	F152LOC_RS04785	F152LOC_RS04790	F152LOC_RS04795	F152LOC_RS04800	F152LOC_RS04805	-	-	-	-	-	-	-	-	-	-	-	-	-	F152LOC_RS00570	F152LOC_RS00565	F152LOC_RS00560	F152LOC_RS00555	F152LOC_RS00550	F152LOC_RS00545	F152LOC_RS00540	F152LOC_RS00535	F152LOC_RS00530	F152LOC_RS00525
		CFIA1009	IW00_RS18500	IW00_RS18495	IW00_RS18490	IW00_RS19415	IW00_RS19420	IW00_RS19425	IW00_RS05275	IW00_RS05280	IW00_RS05285	IW00_RS07350	IW00_RS07345	IW00_RS07330	IW00_RS07325	IW00_RS07320	IW00_RS07315	IW00_RS07310	IW00_RS07305	IW00_RS07300	IW00_RS07295	IW00_RS07290	IW00_RS07285	IW00_RS07280	IW00_RS07275	IW00_RS07270	-	-	-	-	-	-	-	-	-	-	-	-	-	IW00_RS16055	IW00_RS16060	IW00_RS16065	IW00_RS16070	IW00_RS16075	IW00_RS16080	IW00_RS16085	IW00_RS16090	IW00_RS16095	IW00_RS16100
		CFIA1001	IV99_RS17295	IV99_RS17300	IV99_RS17305	IV99_RS16575	IV99_RS16570	IV99_RS16565	IV99_RS09360	IV99_RS09355	IV99_RS09350	IV99_RS10150	IV99_RS10155	IV99_RS10170	IV99_RS10175	IV99_RS10180	IV99_RS10185	IV99_RS10190	IV99_RS10195	IV99_RS10200	IV99_RS10205	IV99_RS10210	IV99_RS10215	IV99_RS10220	IV99_RS10225	IV99_RS10230	-	-	-	-	-	-	-	-	-	-	-	-	-	IV99_RS20080	IV99_RS20085	IV99_RS20090	IV99_RS20095	IV99_RS20100	IV99_RS20105	IV99_RS20110	IV99_RS20115	IV99_RS20120	IV99_RS20125
		BD255	ALB75_RS16935	ALB75_RS16930	ALB75_RS16925	ALB75_RS00350	ALB75_RS00355	ALB75_RS00360	ALB75_RS20350	ALB75_RS20355	ALB75_RS20360	ALB75_RS06695	ALB75_RS06690	ALB75_RS06675	ALB75_RS06670	ALB75_RS06665	ALB75_RS06660	ALB75_RS06655	ALB75_RS06650	ALB75_RS06645	ALB75_RS06640	ALB75_RS06635	ALB75_RS06630	ALB75_RS06625	ALB75_RS06620	ALB75_RS06615	-	-	-	-	-	-	-	-	-	-	-	-	-	ALB75_RS03210	ALB75_RS03215	ALB75_RS03220	ALB75_RS03225	ALB75_RS03230	ALB75_RS03235	ALB75_RS03240	ALB75_RS03245	ALB75_RS03250	ALB75_RS03255
		ATCC 39048	DMB41_RS05330	DMB41_RS05335	DMB41_RS05340	DMB41_RS04625	DMB41_RS04620	DMB41_RS04615	DMB41_RS00105	DMB41_RS00100	DMB41_RS00095	DMB41_RS00905	DMB41_RS00910	DMB41_RS00925	DMB41_RS00930	DMB41_RS00935	DMB41_RS00940	DMB41_RS00945	DMB41_RS00950	DMB41_RS00955	DMB41_RS00960	DMB41_RS00965	DMB41_RS00970	DMB41_RS00975	DMB41_RS00980	DMB41_RS00985	-	-	-	-	-	-	-	-	-	-	-	-	-	DMB41_RS10895	DMB41_RS10890	DMB41_RS10885	DMB41_RS10880	DMB41_RS10875	DMB41_RS10870	DMB41_RS10865	DMB41_RS10860	DMB41_RS10855	DMB41_RS10850
		CFIA1033	IW01_RS02255	IW01_RS02250	IW01_RS02245	IW01_RS00680	IW01_RS00685	IW01_RS00690	IW01_RS20555	IW01_RS20560	IW01_RS20565	IW01_RS01985	IW01_RS01990	IW01_RS02005	IW01_RS02010	IW01_RS02015	IW01_RS02020	IW01_RS02025	IW01_RS02030	IW01_RS02035	IW01_RS02040	IW01_RS02045	IW01_RS02050	IW01_RS02055	IW01_RS02060	IW01_RS02065	-	-	-	-	-	-	-	-	-	-	-	-	-	IW01_RS12610	IW01_RS12605	IW01_RS12600	IW01_RS12595	IW01_RS12590	IW01_RS12585	IW01_RS12580	IW01_RS12575	IW01_RS12570	IW01_RS12565
		PCC21	PCC21_014270	PCC21_014260	PCC21_014250	PCC21_015790	PCC21_015800	PCC21_015810	PCC21_030990	PCC21_031000	PCC21_031010	PCC21_029380	PCC21_029370	PCC21_029340	PCC21_029330	PCC21_029320	PCC21_029310	PCC21_029300	PCC21_029290	PCC21_029280	PCC21_029270	PCC21_029260	PCC21_029250	PCC21_029240	PCC21_029230	PCC21_029220	-	-	-	-	-	-	-	-	-	-	-	-	-	PCC21_022670	PCC21_022680	PCC21_022690	PCC21_022700	PCC21_022710	PCC21_022720	PCC21_022730	PCC21_022740	PCC21_022750	PCC21_022760
		BC1	BASYS00750	BASYS00748	BASYS00747	BASYS00991	BASYS00992	BASYS00993	BASYS02735	BASYS02736	BASYS02737	BASYS02514	BASYS02513	BASYS02510	BASYS02509	BASYS02508	BASYS02507	BASYS02506	BASYS02505	BASYS02503	BASYS02502	BASYS02501	BASYS02500	BASYS02499	BASYS02498	BASYS02496	-	-	-	-	-	-	-	-	-	-	-	-	-	BASYS01685	BASYS01686	BASYS01687	BASYS01688	BASYS01689	BASYS01690	BASYS01692	BASYS01693	BASYS01694	BASYS01695
		Y3	Y3000037	Y3000036	Y3000035	Y3000182	Y3000183	Y3000184	Y3001914	Y3001913	Y3001912	Y3002099	Y3002100	Y3002103	Y3002104	Y3002105	Y3002106	Y3002107	Y3002108	Y3002109	Y3002110	Y3002111	Y3002112	Y3002113	Y3002114	Y3002115	-	-	-	-	-	-	-	-	-	-	-	-	-	Y3000817	Y3000818	Y3000819	Y3000820	Y3000821	Y3000822	Y3000823	Y3000824	Y3000825	Y3000826
		Y21	Y21000536	Y21000537	Y21000538	Y21000348	Y21000347	Y21000346	Y21003557	Y21003556	Y21003555	Y21000671	Y21000672	Y21000675	Y21000676	Y21000677	Y21000678	Y21000679	Y21000680	Y21000681	Y21000682	Y21000683	Y21000684	Y21000685	Y21000686	Y21000687	-	-	-	-	-	-	-	-	-	-	-	-	-	Y21001763	Y21001764	Y21001765	Y21001766	Y21001767	Y21001768	Y21001769	Y21001770	Y21001771	Y21001772
		Y29	Y29000951	Y29000952	Y29000953	Y29000762	Y29000761	Y29000760	Y29003993	Y29003992	Y29003991	Y29002316	Y29002317	Y29002320	Y29002321	Y29002322	Y29002323	Y29002324	Y29002325	Y29002326	Y29002327	Y29002328	Y29002329	Y29002330	Y29002331	Y29002332	-	-	-	-	-	-	-	-	-	-	-	-	-	Y29000127	Y29000126	Y29000125	Y29000124	Y29000123	Y29000122	Y29000121	Y29000120	Y29000119	Y29000118
		Y31	Y31001765	Y31001766	Y31001767	Y31001621	Y31001620	Y31001619	Y31000079	Y31000078	Y31000077	Y31000238	Y31000239	Y31000242	Y31000243	Y31000244	Y31000245	Y31000246	Y31000247	Y31000248	Y31000249	Y31000250	Y31000251	Y31000252	Y31000253	Y31000254	-	-	-	-	-	-	-	-	-	-	-	-	-	Y31000977	Y31000976	Y31000975	Y31000974	Y31000973	Y31000972	Y31000971	Y31000970	Y31000969	Y31000968
		Y46	Y46001369	Y46001368	Y46001367	Y46001555	Y46001556	Y46001557	Y46003937	Y46003936	Y46003935	Y46000809	Y46000808	Y46000805	Y46000804	Y46000803	Y46000802	Y46000801	Y46000800	Y46000799	Y46000798	Y46000797	Y46000796	Y46000795	Y46000794	Y46000793	-	-	-	-	-	-	-	-	-	-	-	-	-	Y46001766	Y46001765	Y46001764	Y46001763	Y46001762	Y46001761	Y46001760	Y46001759	Y46001758	Y46001757
		Y49	Y49002262	Y49002261	Y49002260	Y49003335	Y49003334	Y49003333	Y49001858	Y49001857	Y49001856	Y49002652	Y49002651	Y49002648	Y49002647	Y49002646	Y49002645	Y49002644	Y49002643	Y49002642	Y49002641	Y49002640	Y49002639	Y49002638	Y49002637	Y49002636	-	-	-	-	-	-	-	-	-	-	-	-	-	Y49001189	Y49001190	Y49001191	Y49001192	Y49001193	Y49001194	Y49001195	Y49001196	Y49001197	Y49001198
		Y52	Y52002414	Y52003687	Y52003688	Y52001502	Y52001501	Y52001500	Y52002742	Y52002743	Y52002744	Y52000202	Y52000201	Y52000198	Y52000197	Y52000196	Y52000195	Y52000194	Y52000193	Y52000192	Y52000191	Y52000190	Y52000189	Y52000188	Y52000187	Y52000186	-	-	-	-	-	-	-	-	-	-	-	-	-	Y52002137	Y52002136	Y52002135	Y52002134	Y52002133	Y52002132	Y52002131	Y52002130	Y52002129	Y52002128
		Y60	Y60001100	Y60001099	Y60001098	Y60001250	Y60001251	Y60001252	Y60000985	Y60000986	Y60000987	Y60000823	Y60000822	Y60000819	Y60000818	Y60000817	Y60000816	Y60000815	Y60000814	Y60000813	Y60000812	Y60000811	Y60000810	Y60000809	Y60000808	Y60000807	-	-	-	-	-	-	-	-	-	-	-	-	-	Y60000084	Y60000085	Y60000086	Y60000087	Y60000088	Y60000089	Y60000090	Y60000091	Y60000092	Y60000093
		Y62	Y62001698	Y62001699	Y62001700	Y62001550	Y62001549	Y62001548	Y62004263	Y62004262	Y62004261	Y62000160	Y62000161	Y62000164	Y62000165	Y62000166	Y62000167	Y62000168	Y62000169	Y62000170	Y62000171	Y62000172	Y62000173	Y62000174	Y62000175	Y62000176	-	-	-	-	-	-	-	-	-	-	-	-	-	Y62000906	Y62000905	Y62000904	Y62000903	Y62000902	Y62000901	Y62000900	Y62000899	Y62000898	Y62000897
		Y64	Y64000036	Y64000035	Y64000034	Y64000225	Y64000226	Y64000227	Y64003768	Y64003767	Y64003766	Y64002392	Y64002391	Y64002388	Y64002387	Y64002386	Y64002385	Y64002384	Y64002383	Y64002382	Y64002381	Y64002380	Y64002379	Y64002378	Y64002377	Y64002376	-	-	-	-	-	-	-	-	-	-	-	-	-	Y64000852	Y64000853	Y64000854	Y64000855	Y64000856	Y64000857	Y64000858	Y64000859	Y64000860	Y64000861
		Y65	Y65002873	Y65002874	Y65002875	Y65002722	Y65002721	Y65002720	Y65002517	Y65002516	Y65002515	Y65000722	Y65000721	Y65000718	Y65000717	Y65000716	Y65000715	Y65000714	Y65000713	Y65000712	Y65000711	Y65000710	Y65000709	Y65000708	Y65000707	Y65000706	-	-	-	-	-	-	-	-	-	-	-	-	-	Y65003653	Y65003652	Y65003651	Y65003650	Y65003649	Y65003648	Y65003647	Y65003646	Y65003645	Y65003644
		S2	S2004077	S2004076	S2004075	S2000562	S2000561	S2000560	S2002584	S2002585	S2002586	S2001585	S2001586	S2001589	S2001590	S2001591	S2001592	S2001593	S2001594	S2001595	S2001596	S2001597	S2001598	S2001599	S2001600	S2001601	-	-	-	-	-	-	-	-	-	-	-	-	-	S2003808	S2003809	S2003810	S2003811	S2003812	S2003813	S2003814	S2003815	S2003816	S2003817
		B6	B6003040	B6003041	B6003042	B6003453	B6003452	B6003451	B6002867	B6002866	B6002865	B6002064	B6002063	B6002060	B6002059	B6002058	B6002057	B6002056	B6002055	B6002054	B6002053	B6002052	B6002051	B6002050	B6002049	B6002048	-	-	-	-	-	-	-	-	-	-	-	-	-	B6000193	B6000192	B6000191	B6000190	B6000189	B6000188	B6000187	B6000186	B6000185	B6000184
	P. carotovorum subsp. carotovorum	Y16	Y16003724	Y16003723	Y16003722	Y16001968	Y16001967	Y16001966	Y16004240	Y16004239	Y16004238	Y16001357	Y16001356	Y16001353	Y16001352	Y16001351	Y16001350	Y16001349	Y16001348	Y16001347	Y16001346	Y16001345	Y16001344	Y16001343	Y16001342	Y16001341	-	-	-	-	-	-	-	-	-	-	-	-	-	Y16000314	Y16000313	Y16000312	Y16000311	Y16000310	Y16000309	Y16000308	Y16000307	Y16000306	Y16000305
		Y39	Y39001715	Y39001714	Y39001713	Y39001906	Y39001907	Y39001908	Y39003286	Y39003285	Y39003284	Y39003447	Y39003448	Y39003451	Y39003452	Y39003453	Y39003454	Y39003455	Y39003456	Y39003457	Y39003458	Y39003459	Y39003460	Y39003461	Y39003462	Y39003463	-	-	-	-	-	-	-	-	-	-	-	-	-	Y39000499	Y39000500	Y39000501	Y39000502	Y39000503	Y39000504	Y39000505	Y39000506	Y39000507	Y39000508
		Y57	Y57000640	Y57000639	Y57000638	Y57000848	Y57000849	Y57000850	Y57003569	Y57003568	Y57003567	Y57002786	Y57002787	Y57002790	Y57002791	Y57002792	Y57002793	Y57002794	Y57002795	Y57002796	Y57002797	Y57002798	Y57002799	Y57002800	Y57002801	Y57002802	-	-	-	-	-	-	-	-	-	-	-	-	-	Y57001100	Y57001101	Y57001102	Y57001103	Y57001104	Y57001105	Y57001106	Y57001107	Y57001108	Y57001109
		B2	B2001112	B2001111	B2001110	B2001311	B2001312	B2001313	B2002324	B2002323	B2002322	B2002495	B2002496	B2002499	B2002500	B2002501	B2002502	B2002503	B2002504	B2002505	B2002506	B2002507	B2002508	B2002509	B2002510	B2002511	-	-	-	-	-	-	-	-	-	-	-	-	-	B2001912	B2001913	B2001914	B2001915	B2001916	B2001917	B2001918	B2001919	B2001920	B2001921
		B5	B5001835	B5001836	B5001837	B5001668	B5001667	B5001666	B5000079	B5000077	B5000076	B5000247	B5000248	B5000251	B5000252	B5000253	B5000254	B5000255	B5000256	B5000257	B5000258	B5000259	B5000260	B5000261	B5000262	B5000263	-	-	-	-	-	-	-	-	-	-	-	-	-	B5001009	B5001008	B5001007	B5001006	B5001005	B5001004	B5001003	B5001002	B5001001	B5001000
		NCPPB 312T	JV33_RS13315	JV33_RS13320	JV33_RS13325	JV33_RS20360	JV33_RS20355	JV33_RS20350	JV33_RS19685	JV33_RS19690	JV33_RS19695	JV33_RS04810	JV33_RS04815	JV33_RS04830	JV33_RS04840	JV33_RS04845	JV33_RS04850	JV33_RS04855	JV33_RS04860	JV33_RS04865	JV33_RS04870	JV33_RS04875	JV33_RS04880	JV33_RS04835	JV33_RS04885	JV33_RS04890	-	-	-	-	-	-	-	-	-	-	-	-	-	JV33_RS07855	JV33_RS07850	JV33_RS07845	JV33_RS07840	JV33_RS07835	JV33_RS07830	JV33_RS07825	JV33_RS07820	JV33_RS07815	JV33_RS07810
		ICMP 5702T	G032_RS07230	G032_RS07225	G032_RS07220	G032_RS14225	G032_RS14220	G032_RS14215	G032_RS14870	G032_RS14875	G032_RS14880	G032_RS08230	G032_RS08235	G032_RS08250	G032_RS08260	G032_RS08265	G032_RS08270	G032_RS08275	G032_RS08280	G032_RS08285	G032_RS08290	G032_RS08295	G032_RS08300	G032_RS08255	G032_RS08305	G032_RS08310	-	-	-	-	-	-	-	-	-	-	-	-	-	G032_RS11280	G032_RS11275	G032_RS11270	G032_RS11265	G032_RS11260	G032_RS11255	G032_RS11250	G032_RS11245	G032_RS11240	G032_RS11235
		DSM 30168T	BUB06_RS13660	BUB06_RS13665	BUB06_RS13670	BUB06_RS18425	BUB06_RS18420	BUB06_RS18415	BUB06_RS19995	BUB06_RS20000	BUB06_RS20005	BUB06_RS11745	BUB06_RS11750	BUB06_RS11765	BUB06_RS11775	BUB06_RS11780	BUB06_RS11785	BUB06_RS11790	BUB06_RS11795	BUB06_RS11800	BUB06_RS11805	BUB06_RS11810	BUB06_RS11815	BUB06_RS11770	BUB06_RS11820	BUB06_RS11825	-	-	-	-	-	-	-	-	-	-	-	-	-	BUB06_RS02425	BUB06_RS02430	BUB06_RS02435	BUB06_RS02440	BUB06_RS02445	BUB06_RS02450	BUB06_RS02455	BUB06_RS02460	BUB06_RS02465	BUB06_RS02470
		WPP14	PCCA_RS07505	PCCA_RS07500	PCCA_RS07495	PCCA_RS06100	PCCA_RS00945	PCCA_RS00940	PCCA_RS14350	PCCA_RS14355	PCCA_RS14360	PCCA_RS10885	PCCA_RS10880	PCCA_RS10865	PCCA_RS10860	PCCA_RS10855	PCCA_RS10850	PCCA_RS22695	PCCA_RS15065	PCCA_RS15060	PCCA_RS15055	PCCA_RS15050	PCCA_RS15045	PCCA_RS15040	PCCA_RS15035	PCCA_RS15030	-	-	-	-	-	-	-	-	-	-	-	-	-	PCCA_RS14075	PCCA_RS14070	PCCA_RS14065	PCCA_RS14060	PCCA_RS14055	PCCA_RS14050	PCCA_RS14045	PCCA_RS14040	PCCA_RS14035	PCCA_RS14030
	P. carotovorum subsp. odoriferum	NCPPB3841	KU75_RS03520	KU75_RS03515	KU75_RS03510	KU75_RS04235	KU75_RS04240	KU75_RS04245	KU75_RS16140	KU75_RS16135	KU75_RS16130	KU75_RS20920	KU75_RS20925	KU75_RS20940	KU75_RS20950	KU75_RS20955	KU75_RS20960	KU75_RS20965	KU75_RS20970	KU75_RS20975	KU75_RS20980	KU75_RS20985	KU75_RS20990	KU75_RS20945	KU75_RS20995	KU75_RS21000	-	-	-	-	-	-	-	-	-	-	-	-	-	KU75_RS17995	KU75_RS18000	KU75_RS18005	KU75_RS18010	KU75_RS18015	KU75_RS18020	KU75_RS18025	KU75_RS18030	KU75_RS18035	KU75_RS18040
		NCPPB 3839T	KS43_RS14275	KS43_RS14280	KS43_RS14285	KS43_RS16630	KS43_RS16635	KS43_RS16640	KS43_RS15995	KS43_RS16000	KS43_RS16005	KS43_RS12880	KS43_RS12875	KS43_RS12860	KS43_RS12855	KS43_RS12850	KS43_RS12845	KS43_RS12840	KS43_RS12835	KS43_RS12830	KS43_RS12825	KS43_RS12820	KS43_RS12815	KS43_RS12810	KS43_RS12805	KS43_RS12800	-	-	-	-	-	-	-	-	-	-	-	-	-	KS43_RS20865	KS43_RS20860	KS43_RS20855	KS43_RS20850	KS43_RS20845	KS43_RS20840	KS43_RS20835	KS43_RS20830	KS43_RS20825	KS43_RS20820
		BCS7	BCS7_07095	BCS7_07090	BCS7_07085	BCS7_07795	BCS7_07800	BCS7_07805	BCS7_15510	BCS7_15515	BCS7_15520	BCS7_14755	BCS7_14750	BCS7_14735	BCS7_14730	BCS7_14725	BCS7_14720	BCS7_14715	BCS7_14710	BCS7_14705	BCS7_14700	BCS7_14695	BCS7_14690	BCS7_14685	BCS7_14680	BCS7_14675	-	-	-	-	-	-	-	-	-	-	-	-	-	BCS7_11195	BCS7_11200	BCS7_11205	BCS7_11210	BCS7_11215	BCS7_11220	BCS7_11225	BCS7_11230	BCS7_11235	BCS7_11240
		Q3	Q3003301	Q3003300	Q3003299	Q3000095	Q3000096	Q3000097	Q3003160	Q3003159	Q3003158	Q3002953	Q3002952	Q3002949	Q3002948	Q3002947	Q3002946	Q3002945	Q3002944	Q3002943	Q3002942	Q3002941	Q3002940	Q3002939	Q30029438	Q3002937	-	-	-	-	-	-	-	-	-	-	-	-	-	Q3000722	Q3000723	Q3000724	Q3000725	Q3000726	Q3000727	Q3000728	Q3000729	Q3000730	Q3000731
		Q32	Q32002691	Q32002692	Q32002693	Q32002562	Q32002561	Q32002560	Q32001633	Q32001632	Q32001631	Q32001789	Q32001790	Q32001793	Q32001794	Q32001795	Q32001796	Q32001797	Q32001798	Q32001799	Q32001800	Q32001801	Q32001802	Q32001803	Q32001804	Q32001805	-	-	-	-	-	-	-	-	-	-	-	-	-	Q32000352	Q32000351	Q32000350	Q32000349	Q32000348	Q32000347	Q32000346	Q32000345	Q32000344	Q32000343
		Q40	Q40002967	Q40002966	Q40002965	Q40003393	Q40003394	Q40003395	Q40003827	Q40003826	Q40003825	Q40003975	Q40003976	Q40003979	Q40003980	Q40003981	Q40003982	Q40003983	Q40003984	Q40003985	Q40003986	Q40003987	Q40003988	Q40003989	Q40003990	Q40003991	-	-	-	-	-	-	-	-	-	-	-	-	-	Q40002385	Q40002384	Q40002383	Q40002382	Q40002381	Q40002380	Q40002379	Q40002378	Q40002377	Q40002376
		Q47	Q47000525	Q47000524	Q47000523	Q47000668	Q47000669	Q47000670	Q47004055	Q47004056	Q47004057	Q47002912	Q47002911	Q47002908	Q47002907	Q47002906	Q47002905	Q47002904	Q47002903	Q47002902	Q47002901	Q47002900	Q47002899	Q47002898	Q47002897	Q47002896	-	-	-	-	-	-	-	-	-	-	-	-	-	Q47002346	Q47002345	Q47002344	Q47002343	Q47002342	Q47002341	Q47002340	Q47002339	Q47002338	Q47002337
		Q106	Q106003953	Q106003954	Q106003955	Q106003467	Q106003466	Q106003465	Q106001334	Q106001335	Q106001336	Q106001179	Q106001178	Q106001175	Q106001174	Q106001173	Q106001172	Q106001171	Q106001170	Q106001169	Q106001168	Q106001167	Q106001166	Q106001165	Q106001164	Q106001163	-	-	-	-	-	-	-	-	-	-	-	-	-	Q106003078, Q106003079	Q106003080	Q106003081	Q106003082	Q106003083	Q106003084	Q106003085	Q106003086	Q106003087	Q106003088
		Q115	Q115002670	Q115002669	Q115002668	Q115004030	Q115004031	Q115004032	Q115003662	Q115003663	Q115003664	Q115002185	Q115002184	Q115002181	Q115002180	Q115002179	Q115002178	Q115002177	Q115002176	Q115002175	Q115002174	Q115002173	Q115002172	Q115002171	Q115002170	Q115002169	-	-	-	-	-	-	-	-	-	-	-	-	-	Q115002377	Q115002378	Q115002379	Q115002380	Q115002381	Q115002382	Q115002383	Q115002384	Q115002385, Q115002386	Q115002387
		Q142	Q142002668	Q142002667	Q142002666	Q142004037	Q142004038	Q142004039	Q142003749	Q142003748	Q142003747	Q142002185	Q142002184	Q142002181	Q142002180	Q142002179	Q142002178	Q142002177	Q142002176	Q142002175	Q142002174	Q142002173	Q142002172	Q142002171	Q142002170	Q142002169	-	-	-	-	-	-	-	-	-	-	-	-	-	Q142002546	Q142002545	Q142002544	Q142002543	Q142002542	Q142002541	Q142002540	Q142002539	Q142002538	Q142002537
		Q166	Q166002672	Q166002671	Q166002670	Q166003979	Q166003980	Q166003981	Q166003759	Q166003758	Q166003757	Q166002187	Q166002186	Q166002183	Q166002182	Q166002181	Q166002180	Q166002179	Q166002178	Q166002177	Q166002176	Q166002175	Q166002174	Q166002173	Q166002172	Q166002171	-	-	-	-	-	-	-	-	-	-	-	-	-	Q166002379	Q166002380	Q166002381	Q166002382	Q166002383	Q166002384	Q166002385	Q166002386	Q166002387	Q166002388
		T4	T4002203	T4002204	T4002205	T4003553	T4003552	T4003551	T4002039	T4002038	T4002037	T4004097	T4004096	T4004093	T4004092	T4004091	T4004090	T4004089	T4004088	T4004087	T4004086	T4004085	T4004084	T4004083	T4004082	T4004081	-	-	-	-	-	-	-	-	-	-	-	-	-	T4001669	T4001668	T4001667	T4001666	T4001665	T4001664	T4001663	T4001662	T4001661	T4001660
		T5	T5000545	T5000544	T5000543	T5003216	T5003215	T5003214	T5003833	T5003832	T5003831	T5002261	T5002262	T5002265	T5002266	T5002267	T5002268	T5002269	T5002270	T5002271	T5002272	T5002273	T5002274	T5002275	T5002276	T5002277	-	-	-	-	-	-	-	-	-	-	-	-	-	T5004560	T5004561	T5004562	T5004563	T5004564	T5004565	T5004566	T5004567	T5004568	T5004569
		S6	S6002048	S6002047	S6002046	S6000081	S6000082	S6000083	S6004065	S6004064	S6004063	S6002951	S6002952	S6002955	S6002956	S6002957	S6002958	S6002959	S6002960	S6002961	S6002962	S6002963	S6002964	S6002965	S6002966	S6002967	-	-	-	-	-	-	-	-	-	-	-	-	-	S6001755	S6001754	S6001753	S6001752	S6001751	S6001750	S6001749	S6001748	S6001747	S6001746
		S6-2	S6-2002045	S6-2002044	S6-2002043	S6-2000081	S6-2000082	S6-2000083	S6-2002189	S6-2002188	S6-2002187	S6-2002342	S6-2002343	S6-2002346	S6-2002347	S6-2002348	S6-2002349	S6-2002350	S6-2002351	S6-2002352	S6-2002353	S6-2002354	S6-2002355	S6-2002356	S6-2002357	S6-2002358	-	-	-	-	-	-	-	-	-	-	-	-	-	S6-2001753	S6-2001752	S6-2001751	S6-2001750	S6-2001749	S6-2001748	S6-2001747	S6-2001746	S6-2001745	S6-2001744
	Candidatus P. maceratum	SCC1T	SCC1_1591	SCC1_1590	SCC1_1589	SCC1_1777	SCC1_1778	SCC1_1779	SCC1_1146	SCC1_1145	SCC1_1144	SCC1_1309	SCC1_1310	SCC1_1313	SCC1_1314	SCC1_1315	SCC1_1316	SCC1_1317	SCC1_1318	SCC1_1319	SCC1_1320	SCC1_1321	SCC1_1322	SCC1_1323	SCC1_1324	SCC1_1325	-	-	-	-	-	-	-	-	-	-	-	-	-	SCC1_2406	SCC1_2407	SCC1_2408	SCC1_2409	SCC1_2410	SCC1_2411	SCC1_2412	SCC1_2413	SCC1_2414	SCC1_2415
		F018	F018LOC_RS07045	F018LOC_RS07040	F018LOC_RS07035	F018LOC_RS07970	F018LOC_RS07975	F018LOC_RS07980	F018LOC_RS04945	F018LOC_RS04940	F018LOC_RS04935	F018LOC_RS05775	F018LOC_RS05780	F018LOC_RS05795	F018LOC_RS05800	F018LOC_RS05805	F018LOC_RS05810	F018LOC_RS05815	F018LOC_RS05820	F018LOC_RS05825	F018LOC_RS05830	F018LOC_RS05835	F018LOC_RS05840	F018LOC_RS05845	F018LOC_RS05850	F018LOC_RS05855	-	-	-	-	-	-	-	-	-	-	-	-	-	F018LOC_RS01695	F018LOC_RS01690	F018LOC_RS01685	F018LOC_RS01680	F018LOC_RS01675	F018LOC_RS01670	F018LOC_RS01665	F018LOC_RS01660	F018LOC_RS01655	F018LOC_RS01650
		F131	F131LOC_RS07280	F131LOC_RS07285	F131LOC_RS07290	F131LOC_RS06465	F131LOC_RS06460	F131LOC_RS06455	F131LOC_RS10210	F131LOC_RS10205	F131LOC_RS10200	F131LOC_RS11420	F131LOC_RS11415	F131LOC_RS11400	F131LOC_RS11395	F131LOC_RS11390	F131LOC_RS11385	F131LOC_RS11380	F131LOC_RS11375	F131LOC_RS11370	F131LOC_RS11365	F131LOC_RS11360	F131LOC_RS11355	F131LOC_RS11350	F131LOC_RS11345	F131LOC_RS11340	-	-	-	-	-	-	-	-	-	-	-	-	-	F131LOC_RS01815	F131LOC_RS01820	F131LOC_RS01825	F131LOC_RS01830	F131LOC_RS01835	F131LOC_RS01840	F131LOC_RS01845	F131LOC_RS01850	F131LOC_RS01855	F131LOC_RS01860
		F135	C4Q55_RS11065	C4Q55_RS11060	C4Q55_RS11055	C4Q55_RS19455	C4Q55_RS19450	C4Q55_RS19445	C4Q55_RS21950	C4Q55_RS21945	C4Q55_RS21940	C4Q55_RS15995	C4Q55_RS16000	C4Q55_RS16015	C4Q55_RS16020	C4Q55_RS16025	C4Q55_RS16030	C4Q55_RS16035	C4Q55_RS16040	C4Q55_RS16045	C4Q55_RS16050	C4Q55_RS16055	C4Q55_RS16060	C4Q55_RS16065	C4Q55_RS16070	C4Q55_RS16075	-	-	-	-	-	-	-	-	-	-	-	-	-	C4Q55_RS08400	C4Q55_RS08395	C4Q55_RS08390	C4Q55_RS08385	C4Q55_RS08380	C4Q55_RS08375	C4Q55_RS08370	C4Q55_RS08365	C4Q55_RS08360	C4Q55_RS08355
		PB69	PB69LOC_RS14645	PB69LOC_RS14650	PB69LOC_RS14655	PB69LOC_RS07005	PB69LOC_RS07000	PB69LOC_RS06995	PB69LOC_RS18480	PB69LOC_RS18485	PB69LOC_RS18490	PB69LOC_RS16140	PB69LOC_RS16135	PB69LOC_RS16120	PB69LOC_RS16115	PB69LOC_RS16110	PB69LOC_RS16105	PB69LOC_RS16100	PB69LOC_RS16095	PB69LOC_RS16090	PB69LOC_RS16085	PB69LOC_RS16080	PB69LOC_RS16075	PB69LOC_RS16070	PB69LOC_RS16065	PB69LOC_RS16060	-	-	-	-	-	-	-	-	-	-	-	-	-	PB69LOC_RS03925	PB69LOC_RS03920	PB69LOC_RS03915	PB69LOC_RS03910	PB69LOC_RS03905	PB69LOC_RS03900	PB69LOC_RS03895	PB69LOC_RS03890	PB69LOC_RS03885	PB69LOC_RS03880
		3-2	OA04_28720	OA04_28730	OA04_28740	OA04_27050	OA04_27040	OA04_27030	OA04_33490	OA04_33500	OA04_33510	OA04_31150	OA04_31140	OA04_31110	OA04_31100	OA04_31090	OA04_31080	OA04_31070	OA04_31060	OA04_31050	OA04_31040	OA04_31030	OA04_31020	OA04_31010	OA04_31000	OA04_30990	-	-	-	-	-	-	-	-	-	-	-	-	-	OA04_20780	OA04_20770	OA04_20760	OA04_20750	OA04_20740	OA04_20730	OA04_20720	OA04_20710	OA04_20700	OA04_20690
		Ecc71	BZY99_RS08265	BZY99_RS08260	BZY99_RS08255	BZY99_RS09160	BZY99_RS09165	BZY99_RS09170	BZY99_RS06160	BZY99_RS06155	BZY99_RS06150	BZY99_RS06995	BZY99_RS07000	BZY99_RS07015	BZY99_RS07020	BZY99_RS07025	BZY99_RS07030	BZY99_RS07035	BZY99_RS07040	BZY99_RS07045	BZY99_RS07050	BZY99_RS07055	BZY99_RS07060	BZY99_RS07065	BZY99_RS07070	BZY99_RS07075	-	-	-	-	-	-	-	-	-	-	-	-	-	BZY99_RS12235	BZY99_RS12240	BZY99_RS12245	BZY99_RS12250	BZY99_RS12255	BZY99_RS12260	BZY99_RS12265	BZY99_RS12270	BZY99_RS12275	BZY99_RS12280
		PB70	PB70LOC_RS11135	PB70LOC_RS11130	PB70LOC_RS11125	PB70LOC_RS19260	PB70LOC_RS19265	PB70LOC_RS19270	PB70LOC_RS17295	PB70LOC_RS17300	PB70LOC_RS17305	PB70LOC_RS09640	PB70LOC_RS09645	PB70LOC_RS09660	PB70LOC_RS09665	PB70LOC_RS09670	PB70LOC_RS09675	PB70LOC_RS09680	PB70LOC_RS09685	PB70LOC_RS09690	PB70LOC_RS09695	PB70LOC_RS09700	PB70LOC_RS09705	PB70LOC_RS09710	PB70LOC_RS09715	PB70LOC_RS09720	-	-	-	-	-	-	-	-	-	-	-	-	-	PB70LOC_RS02420	PB70LOC_RS02425	PB70LOC_RS02430	PB70LOC_RS02435	PB70LOC_RS02440	PB70LOC_RS02445	PB70LOC_RS02450	PB70LOC_RS02455	PB70LOC_RS02460	PB70LOC_RS02465
	P. polaris	NIBIO1392	BJK05_02280	BJK05_02275	BJK05_02270	BJK05_02935	BJK05_02940	BJK05_02945	BJK05_10465	BJK05_10470	BJK05_10475	BJK05_09570	BJK05_09565	BJK05_09550	BJK05_09545	BJK05_09540	BJK05_09535	BJK05_09530	BJK05_09525	BJK05_09520	BJK05_09515	BJK05_09510	BJK05_09505	BJK05_09500	BJK05_09495	BJK05_09490	-	-	-	-	-	-	-	-	-	-	-	-	-	BJK05_05975	BJK05_05980	BJK05_05985	BJK05_05990	BJK05_05995	BJK05_06000	BJK05_06005	BJK05_06010	BJK05_06015	BJK05_06020
		NIBIO1006T	BJJ97_12420	BJJ97_12415	BJJ97_12410	BJJ97_13135	BJJ97_13140	BJJ97_13145	BJJ97_20510	BJJ97_20515	BJJ97_20520	BJJ97_19520	BJJ97_19515	BJJ97_19500	BJJ97_19495	BJJ97_19490	BJJ97_19485	BJJ97_19480	BJJ97_19475	BJJ97_19470	BJJ97_19465	BJJ97_19460	BJJ97_19455	BJJ97_19450	BJJ97_19445	BJJ97_19440	-	-	-	-	-	-	-	-	-	-	-	-	-	BJJ97_16240	BJJ97_16245	BJJ97_16250	BJJ97_16255	BJJ97_16260	BJJ97_16265	BJJ97_16270	BJJ97_16275	BJJ97_16280	BJJ97_16285
		NCPPB 3395	KP17_RS09830	KP17_RS09825	KP17_RS09820	KP17_RS00500	KP17_RS00505	KP17_RS00510	KP17_RS15325	KP17_RS15320	KP17_RS15315	KP17_RS09580	KP17_RS09585	KP17_RS09600	KP17_RS09610	KP17_RS09615	KP17_RS09620	KP17_RS09625	KP17_RS09630	KP17_RS09635	KP17_RS09640	KP17_RS09645	KP17_RS09650	KP17_RS09605	KP17_RS09655	KP17_RS09660	-	-	-	-	-	-	-	-	-	-	-	-	-	-	-	-	-	-	-	-	-	-	-
		SS28	DF209_RS12365	DF209_RS12360	DF209_RS12355	DF209_RS19205	DF209_RS19200	DF209_RS19195	DF209_RS20860	DF209_RS20865	DF209_RS20870	DF209_RS07665	DF209_RS07660	DF209_RS07645	DF209_RS07640	DF209_RS07635	DF209_RS07630	DF209_RS07625	DF209_RS07620	DF209_RS07615	DF209_RS07610	DF209_RS07605	DF209_RS07600	DF209_RS07595	DF209_RS07590	DF209_RS07585	-	-	-	-	-	-	-	-	-	-	-	-	-	DF209_RS05020	DF209_RS05025	DF209_RS05030	DF209_RS05035	DF209_RS05040	DF209_RS05045	DF209_RS05050	DF209_RS05055	DF209_RS05060	DF209_RS05065
	P. carotovorum subsp. actinidiae	ICMP 19972	BSK71_RS05345	BSK71_RS05340	BSK71_RS05335	BSK71_RS07715	BSK71_RS07720	BSK71_RS07725	BSK71_RS19240	BSK71_RS19235	BSK71_RS19230	BSK71_RS06520	BSK71_RS06515	BSK71_RS06500	BSK71_RS06495	BSK71_RS06490	BSK71_RS06485	BSK71_RS06480	BSK71_RS06475	BSK71_RS06470	BSK71_RS06465	BSK71_RS06460	BSK71_RS06455	BSK71_RS06450	BSK71_RS06445	BSK71_RS06440	-	-	-	-	-	-	-	-	-	-	-	-	-	BSK71_RS11035	BSK71_RS11040	BSK71_RS11045	BSK71_RS11050	BSK71_RS11055	BSK71_RS11060	BSK71_RS11065	BSK71_RS11070	BSK71_RS11075	BSK71_RS11080
		ICMP 19971	BSK69_RS17585	BSK69_RS17580	BSK69_RS17575	BSK69_RS07445	BSK69_RS07450	BSK69_RS07455	BSK69_RS20610	BSK69_RS20615	BSK69_RS20620	BSK69_RS06240	BSK69_RS06235	BSK69_RS06220	BSK69_RS06215	BSK69_RS06210	BSK69_RS06205	BSK69_RS06200	BSK69_RS06195	BSK69_RS06190	BSK69_RS06185	BSK69_RS06180	BSK69_RS06175	BSK69_RS06170	BSK69_RS06165	BSK69_RS06160	-	-	-	-	-	-	-	-	-	-	-	-	-	BSK69_RS10945	BSK69_RS10950	BSK69_RS10955	BSK69_RS10960	BSK69_RS10965	BSK69_RS10970	BSK69_RS10975	BSK69_RS10980	BSK69_RS10985	BSK69_RS10990
		KKH3T	KKH3_RS06310	KKH3_RS06305	KKH3_RS06300	KKH3_RS07145	KKH3_RS07150	KKH3_RS07155	KKH3_RS14200	KKH3_RS14205	KKH3_RS14210	KKH3_RS13420	KKH3_RS13415	KKH3_RS13400	KKH3_RS13395	KKH3_RS13390	KKH3_RS13385	KKH3_RS13380	KKH3_RS13375	KKH3_RS13370	KKH3_RS13365	KKH3_RS13360	KKH3_RS13355	KKH3_RS13350	KKH3_RS13345	KKH3_RS13340	-	-	-	-	-	-	-	-	-	-	-	-	-	KKH3_RS10170	KKH3_RS10175	KKH3_RS10180	KKH3_RS10185	KKH3_RS10190	KKH3_RS10195	KKH3_RS10200	KKH3_RS10205	KKH3_RS10210	KKH3_RS10215
Dickeya	D. zeae	Ech586	-	-	-	Dd586_2054	Dd586_2055	Dd586_2056	-	-	-	Dd586_2838	Dd586_2837	Dd586_2836	Dd586_2835	Dd586_2834	Dd586_2833	Dd586_2832	Dd586_2831	Dd586_2830	Dd586_2829	Dd586_2828	Dd586_2827	Dd586_2826	-	Dd586_2825	-	-	-	-	-	-	-	-	-	-	-	-	-	Dd586_1909	Dd586_1908	Dd586_1907	Dd586_1906	Dd586_1905	Dd586_1904	Dd586_1898	Dd586_1897	Dd586_1896	Dd586_1895
	D. paradisiaca	Ech703	-	-	-	-	-	-	-	-	-	Dd703_1467	Dd703_1468	Dd703_1469	Dd703_1470	Dd703_1471	Dd703_1472	Dd703_1473	Dd703_1474	Dd703_1475	Dd703_1476	Dd703_1477	Dd703_1478	Dd703_1479	-	Dd703_1480	-	-	-	-	-	-	-	-	-	-	-	-	-	-	-	-	-	-	-	-	-	-	-
	D. dadantii	3937	-	-	-	Dda3937_01651	Dda3937_01652	Dda3937_01653	-	-	-	Dda3937_02411	Dda3937_02412	Dda3937_02414	Dda3937_02415	Dda3937_02416	Dda3937_02417	Dda3937_02418	Dda3937_02419	Dda3937_02420	Dda3937_02421	Dda3937_02422	Dda3937_02423	Dda3937_02424	-	Dda3937_02425	Dda3937_04106	Dda3937_04107	Dda3937_04108	Dda3937_04109	Dda3937_04110	Dda3937_04111	Dda3937_04112	Dda3937_04113	Dda3937_04114	Dda3937_04115	Dda3937_04615	Dda3937_03838	Dda3937_03837	Dda3937_04152	Dda3937_04151	Dda3937_04207	Dda3937_04208	Dda3937_04209	Dda3937_04210	Dda3937_03340	Dda3937_03341	Dda3937_03342	Dda3937_03343
[truncated: 139 more columns]

## Sheet: Table S8
Table S8. Presence of the T6SSc gene cluster in the 203 Enterobacterales genomes.
Order	Family	Genus	Species/Subspecies	Strain	Accession number	Presence of the T6SSc cluster (Yes/No)	vasL	pseudogene	pseudogene	vasS/tssE	vasD	impH	impG	pseudogene	hypothetical protein	hypothetical protein	pseudogene	pseudogene	membrane protein	vasJ	impL	hypothetical protein	pseudogene	hypothetical protein	lysM	lysM	impL	vasG	hcp	membrane protein	impK	impJ	impC	impB
Enterobacterales	Morganellaceae	Xenorhabdus	Xenorhabdus doucetiae	FRM16T	NZ_FO704550	No	-	-	-	-	-	-	-	-	-	-	-	-	-	-	-	-	-	-	-	-	-	-	-	-	-	-	-	-
		Proteus	Proteus mirabilis	HI4320	NC_010554	No	-	-	-	-	-	-	-	-	-	-	-	-	-	-	-	-	-	-	-	-	-	-	-	-	-	-	-	-
		Providencia	Providencia stuartii	MRSN 2154	CP003488	No	-	-	-	-	-	-	-	-	-	-	-	-	-	-	-	-	-	-	-	-	-	-	-	-	-	-	-	-
		Photorhabdus	Photorhabdus asymbiotica	ATCC 43949	NC_012962	Yes	PAU_RS18905	-	-	PAU_RS18910	PAU_RS18915	PAU_RS14910/PAU_RS18920	PAU_RS14915/PAU_RS18925	-	-	-	-	-	-	PAU_RS18930	PAU_RS14920/PAU_RS18935	-	-	-	-	-	PAU_RS14955/PAU_RS18990	PAU_RS18995	PAU_RS14990/PAU_RS19000	PAU_RS14995/PAU_RS19005	PAU_RS15000/PAU_RS19010	PAU_RS15005/PAU_RS19015	PAU_RS15010/PAU_RS19020	PAU_RS15015/PAU_RS19025
	Erwiniaceae	Pantoea	Pantoea ananatis	PA13	CP003085	No	-	-	-	-	-	-	-	-	-	-	-	-	-	-	-	-	-	-	-	-	-	-	-	-	-	-	-	-
				LMG 20103	CP001875	Yes	PANA_RS20980	-	-	PANA_RS20990	PANA_RS20995	PANA_RS21000	PANA_RS21005	-	-	PANA_RS22145	-	-	PANA_RS21010	PANA_RS21015	PANA_RS21020	PANA_RS21025	-	-	-	-	PANA_RS21050	PANA_RS21055	PANA_RS21065	PANA_RS21070	PANA_RS21075	PANA_RS21080	PANA_RS21085	PANA_RS21090
				LMG 5342	NC_016816	No	-	-	-	-	-	-	-	-	-	-	-	-	-	-	-	-	-	-	-	-	-	-	-	-	-	-	-	-
			Pantoea sp.	OXWO6B1	NZ_LWLR00000000	Yes	A6A26_RS20250	-	-	A6A26_RS20255	A6A26_RS20260	A6A26_RS20265	A6A26_RS20270	A6A26_RS24990	A6A26_RS24995, A6A26_RS20275	A6A26_RS20280	-	-	A6A26_RS20285	A6A26_RS20290	A6A26_RS20295	A6A26_RS20300	-	-	-	-	A6A26_RS20320	A6A26_RS20325	A6A26_RS20330	A6A26_RS20335	A6A26_RS20340	A6A26_RS20345	A6A26_RS20350	A6A26_RS20355
				IMH	NZ_JFGT00000000	Yes	-	-	EA20_RS19490	EA20_RS0102030	EA20_RS0102035	EA20_RS0102040	EA20_RS0102045	EA20_RS0102050	-	-	-	-	EA20_RS0102055	EA20_RS0102060	EA20_RS0102065	EA20_RS0102070	-	-	-	-	EA20_RS0102110	EA20_RS0102115	EA20_RS0102120	EA20_RS0102125	EA20_RS0102130	EA20_RS0102135	EA20_RS0102140	EA20_RS0102145
			Pantoea vagans	C9-1	CP002206	No	-	-	-	-	-	-	-	-	-	-	-	-	-	-	-	-	-	-	-	-	-	-	-	-	-	-	-	-
			Pantoea agglomerans	FDAARGOS-160	CP014129	Yes	-	-	-	-	-	-	-	-	-	-	-	-	-	-	AL522_RS17850	AL522_RS17855	-	AL522_RS17860	AL522_RS17865	AL522_RS17870	AL522_RS17875	-	-	-	-	-	-	AL522_RS17880
				C410P1	CP016889	No	-	-	-	-	-	-	-	-	-	-	-	-	-	-	-	-	-	-	-	-	-	-	-	-	-	-	-	-
			Pantoea dispersa	EGD-AAK13	NZ_AVSS00000000	Yes	N172_RS16785	-	-	N172_RS16780	N172_RS16775	N172_RS16770	N172_RS16765	-	-	-	-	-	-	N172_RS16760	N172_RS16755	-	-	-	-	-	N172_RS16715	N172_RS16710	N172_RS16705	N172_RS16700	N172_RS16695	N172_RS16690	N172_RS16685	N172_RS16680
		Erwinia	Erwinia persicina	NBRC 102418	NZ_BCTN00000000	Yes	EPE01S_RS22090	-	-	EPE01S_RS22085	EPE01S_RS02805/EPE01S_RS22080	EPE01S_RS02810/EPE01S_RS22075	EPE01S_RS02815/EPE01S_RS22070	-	-	-	-	-	-	EPE01S_RS22710/EPE01S_RS22065	EPE01S_RS02820/EPE01S_RS22060	-	-	-	-	-	EPE01S_RS02840/EPE01S_RS22040	EPE01S_RS18205	EPE01S_RS18210	EPE01S_RS02845/EPE01S_RS18215	EPE01S_RS02850/EPE01S_RS18220	EPE01S_RS02855/EPE01S_RS18225	EPE01S_RS18230	EPE01S_RS22720/EPE01S_RS18235
			Erwinia pyrifoliae	Ep1/96	NC_012214	No	-	-	-	-	-	-	-	-	-	-	-	-	-	-	-	-	-	-	-	-	-	-	-	-	-	-	-	-
			Erwinia amylovora	NBRC 12687	NZ_BAYW00000000	Yes	EAM01S_RS15220	-	-	EAM01S_RS15225	EAM01S_RS13830	EAM01S_RS13835	EAM01S_RS13840	-	-	-	-	-	-	EAM01S_RS13845	EAM01S_RS13850	EAM01S_RS13855	-	-	-	-	EAM01S_RS13870	EAM01S_RS13880	EAM01S_RS13885	-	-	EAM01S_RS13900	EAM01S_RS13905	EAM01S_RS13910
			Erwinia tasmaniensis	ET1-99	NC_010694	No	-	-	-	-	-	-	-	-	-	-	-	-	-	-	-	-	-	-	-	-	-	-	-	-	-	-	-	-
			Erwinia billingiae	Eb661	NC_014306	Yes	EBC_RS03650	-	-	EBC_RS03645	EBC_RS03640	EBC_RS03635	EBC_RS03630	-	-	-	-	-	-	EBC_RS03625	EBC_RS03620	-	-	-	-	-	EBC_RS03595	EBC_RS03590	EBC_RS03585	EBC_RS03580	EBC_RS03575	EBC_RS03570	EBC_RS03565	EBC_RS03560
			Erwinia oleae	DAPP-PG531	NZ_JNVB00000000	No	-	-	-	-	-	-	-	-	-	-	-	-	-	-	-	-	-	-	-	-	-	-	-	-	-	-	-	-
			Erwinia toletana	DAPP-PG 735	NZ_AOCZ00000000	No	-	-	-	-	-	-	-	-	-	-	-	-	-	-	-	-	-	-	-	-	-	-	-	-	-	-	-	-
	Enterobacteriaceae	Cedecea	Cedecea sp.	NFIX57	NZ_FXAS00000000	Yes	SAMN03159353_101838	-	-	SAMN03159353_101839	SAMN03159353_101840	SAMN03159353_101841	SAMN03159353_101842	SAMN03159353_101844	SAMN03159353_101845	SAMN03159353_101846	-	-	SAMN03159353_101850	SAMN03159353_101851	SAMN03159353_101852	SAMN03159353_101853	-	-	-	-	SAMN03159353_101859	SAMN03159353_101860	SAMN03159353_101861	SAMN03159353_101862	SAMN03159353_101863	SAMN03159353_101864	SAMN03159353_101865	SAMN03159353_101866
			Cedecea neteri	ND02	NZ_CP011427	Yes	-	-	-	LK04_RS15665	LK04_RS15670	LK04_RS15675	LK04_RS15680	-	-	-	-	-	-	LK04_RS15685	LK04_RS15715	LK04_RS15720	-	-	-	-	LK04_RS15765	LK04_RS15770	LK04_RS15775	LK04_RS15780	LK04_RS15785	LK04_RS15790	LK04_RS15795	LK04_RS15800
		Enterobacter	Enterobacter asburiae	L1	CP007546	Yes	DI57_RS03440	-	DI57_RS03435	DI57_RS03430	DI57_RS03425	DI57_RS03420	DI57_RS03415	-	-	-	-	-	DI57_RS03410	DI57_RS03405	DI57_RS03400	-	-	-	-	-	DI57_RS03365	DI57_RS03360	DI57_RS03355	DI57_RS03350	DI57_RS03345	DI57_RS03340	DI57_RS03335	DI57_RS03330
				ATCC 35953T	CP011863	Yes	-	-	-	-	-	-	-	-	-	-	-	-	-	-	-	-	-	-	-	-	ACJ69_RS12105	ACJ69_RS12110	ACJ69_RS12115	ACJ69_RS12120	ACJ69_RS12125	ACJ69_RS12130	ACJ69_RS12135	ACJ69_RS12140
				LF7a	CP003026	Yes	ENTAS_RS09890	-	ENTAS_RS09885	ENTAS_RS09880	ENTAS_RS09875	ENTAS_RS09870	ENTAS_RS09865	-	-	-	-	-	-	ENTAS_RS09860	ENTAS_RS09855	-	-	-	-	-	ENTAS_RS09810	ENTAS_RS09805	ENTAS_RS09800	ENTAS_RS09795	ENTAS_RS09790	ENTAS_RS09785	ENTAS_RS09780	ENTAS_RS09775
			Enterobacter sp.	HMSC16D10	NZ_LTZU00000000	Yes	HMPREF3143_20130	-	HMPREF3143_20135	HMPREF3143_20140	HMPREF3143_20145	HMPREF3143_20150	HMPREF3143_20155	-	-	-	-	-	HMPREF3143_20165	HMPREF3143_20170	HMPREF3143_20175	HMPREF3143_20180	HMPREF3143_20185	-	HMPREF3143_20195	HMPREF3143_20200	HMPREF3143_20205, HMPREF3143_14735, HMPREF3143_14730, HMPREF3143_14725	HMPREF3143_14720	HMPREF3143_14715	HMPREF3143_14710	HMPREF3143_14705	HMPREF3143_14700	HMPREF3143_14695	HMPREF3143_14690
			Enterobacter cloacae subsp. cloacae	ATCC 13047T	CP001918	Yes	ECL_01821	-	-	ECL_01820	ECL_01819	ECL_01818	ECL_01817	-	-	-	-	-	ECL_01815	ECL_01814	ECL_01813	ECL_01812	ECL_01811	-	ECL_01809	-	ECL_01807	ECL_01806	-	ECL_01805	ECL_01804	ECL_01803	ECL_01802	ECL_01801
			Enterobacter cloacae	AR_0065	CP020053	Yes	AM444_RS23245	-	-	AM444_RS02070/AM444_RS23240	AM444_RS02075/AM444_RS23235	AM444_RS02080/AM444_RS23230	AM444_RS23225	-	-	-	-	-	-	AM444_RS02090/AM444_RS23220	AM444_RS02095/AM444_RS23215	-	-	-	-	-	AM444_RS02125/AM444_RS23185	AM444_RS02145/AM444_RS23180	AM444_RS02150/AM444_RS23175	AM444_RS23170	AM444_RS02160/AM444_RS23165	AM444_RS02165/AM444_RS23160	AM444_RS23155/AM444_RS02170	AM444_RS02175AM444_RS23150
				EcWSU1	CP002886	No	-	-	-	-	-	-	-	-	-	-	-	-	-	-	-	-	-	-	-	-	-	-	-	-	-	-	-	-
		Kosakonia	Kosakonia oryziphila	REICA_142T	NZ_FMBC00000000	Yes	GA0061070_103617	-	GA0061070_103616	GA0061070_103615	GA0061070_103614	GA0061070_103613	GA0061070_103612	-	-	-	-	-	GA0061070_103611	GA0061070_103610	GA0061070_10369	-	-	-	-	-	GA0061070_10411	GA0061070_10412	GA0061070_10413	GA0061070_10414	GA0061070_10415	GA0061070_10416	GA0061070_10417	GA0061070_10418
		Lelliottia	Lelliottia amnigena	ZB04	CP015774	Yes	A8A57_RS17595	A8A57_RS17600	A8A57_RS17605	A8A57_RS17610	A8A57_RS17615	A8A57_RS17620	A8A57_RS17625	-	-	-	-	-	A8A57_RS17670	A8A57_RS17645	A8A57_RS17650	-	-	-	-	-	A8A57_RS17685	A8A57_RS17690	A8A57_RS17695	A8A57_RS17700	A8A57_RS17705	A8A57_RS17710	A8A57_RS17715	A8A57_RS17720
		Leclercia	Leclercia adecarboxylata	USDA-ARS-USMARC-60222	CP013990	Yes	APT61_RS09905	-	-	APT61_RS09900	APT61_RS09895	APT61_RS09890	APT61_RS09885	-	-	-	-	-	-	APT61_RS09880	APT61_RS09875	-	-	-	-	-	-	APT61_RS09830	APT61_RS09825	APT61_RS09820	APT61_RS09815	APT61_RS09810	APT61_RS09805	APT61_RS09800
		Raoultella	Raoultella ornithinolytica	Yangling I2	CP013338	Yes	ATN83_RS07090	-	ATN83_RS07085	ATN83_RS07080	ATN83_RS07075	ATN83_RS07070	ATN83_RS07065	-	-	-	-	-	-	ATN83_RS07060	ATN83_RS07055	-	-	-	-	-	ATN83_RS07005	ATN83_RS07000	ATN83_RS06995	ATN83_RS06990	ATN83_RS06985	ATN83_RS06980	ATN83_RS06975	ATN83_RS06970
				B6	CP004142	No	-	-	-	-	-	-	-	-	-	-	-	-	-	-	-	-	-	-	-	-	-	-	-	-	-	-	-	-
				A14	CP008886	No	-	-	-	-	-	-	-	-	-	-	-	-	-	-	-	-	-	-	-	-	-	-	-	-	-	-	-	-
			Raoultella planticola	ATCC 33531T	NZ_JMPP00000000	Yes	GRPL_RS14485	-	-	GRPL_RS14490	GRPL_RS14495	GRPL_RS14500	GRPL_RS14505	-	-	-	-	-	-	GRPL_RS14510	GRPL_RS14515	-	-	-	-	-	GRPL_RS14550	GRPL_RS14555	GRPL_RS14560	GRPL_RS14565	GRPL_RS14570	GRPL_RS14575	GRPL_RS14580	GRPL_RS14585
		Klebsiella	Klebsiella michiganensis	M1	CP008841	Yes	HR38_RS16885	-	HR38_RS23505	HR38_RS16880/HR38_RS23510	HR38_RS16875/HR38_RS20255/HR38_RS23515	HR38_RS16870/HR38_RS20260/HR38_RS23520	HR38_RS16865/HR38_RS20265/HR38_RS20265	-	-	-	-	-	-	HR38_RS20270, HR38_RS20275/HR38_RS23535, HR38_RS23540	HR38_RS16860/HR38_RS20280/HR38_RS23545	HR38_RS20285	-	-	HR38_RS23560	-	HR38_RS16840/HR38_RS20340/HR38_RS23570	HR38_RS16835/HR38_RS20345/HR38_RS23585	HR38_RS16830/HR38_RS20350/HR38_RS23590	HR38_RS16825/HR38_RS20355/HR38_RS23595	HR38_RS16820/HR38_RS20360/HR38_RS23600	HR38_RS16815/HR38_RS20365/HR38_RS23605	HR38_RS16810/HR38_RS20370/HR38_RS23610	HR38_RS16805/HR38_RS20375/HR38_RS23615
				RC10	CP011077	Yes	VW41_RS06720	-	-	VW41_RS06710	VW41_RS06705	VW41_RS06700	VW41_RS06695	-	-	-	-	-	VW41_RS06675	VW41_RS06690	VW41_RS06685	-	-	-	-	-	VW41_RS06645	VW41_RS06640	VW41_RS06635	VW41_RS06630	VW41_RS06625	VW41_RS06620	VW41_RS06615	VW41_RS06610
				E718	CP003683	Yes	A225_RS13090	-	-	A225_RS13085/A225_RS20050	A225_RS13080/A225_RS16495/A225_RS20055	A225_RS13075/A225_RS16500/A225_RS20060	A225_RS13070/A225_RS16505/A225_RS20065	-	-	-	-	-	A225_RS13065	A225_RS16510/A225_RS20080	A225_RS13060/A225_RS16515/A225_RS20085	A225_RS16520	-	-	A225_RS20100	-	A225_RS13040/A225_RS16590/A225_RS20110	A225_RS16595	A225_RS13030/A225_RS16600/A225_RS20140	A225_RS13025/A225_RS16605/A225_RS20145	A225_RS13020/A225_RS16610/A225_RS20150	A225_RS13015/A225_RS16615/A225_RS20155	A225_RS13010/A225_RS16620/A225_RS20160	A225_RS13005/A225_RS16625/A225_RS20165
			Klebsiella oxytoca	JKo3	AP014951	Yes	KOJKO3_RS12035	-	-	KOJKO3_RS12030	-	-	-	-	-	-	-	-	-	-	-	-	-	-	-	-	KOJKO3_RS11975	-	KOJKO3_RS11970	KOJKO3_RS11965	KOJKO3_RS11960	KOJKO3_RS11955	KOJKO3_RS11950	KOJKO3_RS11945
				KONIH1	CP008788	Yes	KONIH1_RS12675	-	-	KONIH1_RS12670	KONIH1_RS16055/KONIH1_RS12665	KONIH1_RS16060/KONIH1_RS12660	KONIH1_RS16065/KONIH1_RS12655	-	-	-	-	-	KONIH1_RS32740	KONIH1_RS16070, KONIH1_RS16075	KONIH1_RS16080/KONIH1_RS12650	KONIH1_RS16085	-	-	-	-	KONIH1_RS16125/KONIH1_RS33970, KONIH1_RS12630	KONIH1_RS16130/KONIH1_RS12625	KONIH1_RS16135/KONIH1_RS12620	KONIH1_RS16140/KONIH1_RS12615	KONIH1_RS16145/KONIH1_RS12610	KONIH1_RS16150/KONIH1_RS12605	KONIH1_RS16155/KONIH1_RS12600	KONIH1_RS16160/KONIH1_RS12595
				CAV1374	CP011636	Yes	-	-	-	-	AB185_RS19450	AB185_RS19445	AB185_RS19440	-	-	-	-	-	-	AB185_RS19435	AB185_RS19425	AB185_RS19420	-	-	-	-	AB185_RS19395	AB185_RS19390	AB185_RS19385	AB185_RS19380	AB185_RS19375	AB185_RS19370	AB185_RS19365	AB185_RS19360
			Klebsiella sp.	LTGPAF-6F	CP017450	Yes	BJF97_RS13155	-	-	BJF97_RS13150/BJF97_RS20125	BJF97_RS13145/BJF97_RS20130	BJF97_RS13140/BJF97_RS16560/BJF97_RS20135	BJF97_RS13135/BJF97_RS16565/BJF97_RS20140	-	-	-	-	BJF97_RS32685	BJF97_RS13130	BJF97_RS16570, BJF97_RS32690/BJF97_RS20150, BJF97_RS20155	BJF97_RS13125/BJF97_RS16580/BJF97_RS20160	BJF97_RS16585	-	-	BJF97_RS20175	-	BJF97_RS13105/BJF97_RS16660/BJF97_RS20185	BJF97_RS13100/BJF97_RS16665/BJF97_RS20200	BJF97_RS13095/BJF97_RS16670/BJF97_RS20205	BJF97_RS13090/BJF97_RS16675/BJF97_RS20210	BJF97_RS13085/BJF97_RS16680/BJF97_RS20215	BJF97_RS13080/BJF97_RS16685/BJF97_RS20220	BJF97_RS13075/BJF97_RS16690/BJF97_RS20225	BJF97_RS13070/BJF97_RS16695/BJF97_RS20230
		Trabulsiella	Trabulsiella odontotermitis	TbO2. 3	NZ_LIFV00000000	Yes	AOY26_RS19170	-	-	AOY26_RS19175	AOY26_RS19190	AOY26_RS19195	AOY26_RS19200	-	-	-	-	-	-	AOY26_RS19205	AOY26_RS19210	AOY26_RS19215	-	-	-	-	AOY26_RS19250	AOY26_RS19255	AOY26_RS19260	AOY26_RS19265	AOY26_RS19270	AOY26_RS19275	AOY26_RS19280	AOY26_RS19285
		Escherichia	Escherichia coli	K-12 MG1655	U00096	No	-	-	-	-	-	-	-	-	-	-	-	-	-	-	-	-	-	-	-	-	-	-	-	-	-	-	-	-
				SE11	AP009240	No	-	-	-	-	-	-	-	-	-	-	-	-	-	-	-	-	-	-	-	-	-	-	-	-	-	-	-	-
				W	CP002185	Yes	ECW_RS15680	-	-	ECW_RS15675	ECW_RS15670	ECW_RS15665	ECW_RS15660	-	-	-	-	-	ECW_RS15630	ECW_RS15625	ECW_RS15600	ECW_RS15595	-	-	-	-	ECW_RS15565	ECW_RS15560	ECW_RS15555	ECW_RS15550	ECW_RS15545	ECW_RS15540	ECW_RS15535	ECW_RS15530
		Citrobacter	Citrobacter freundii	CAV1321	NZ_CP011612	No	-	-	-	-	-	-	-	-	-	-	-	-	-	-	-	-	-	-	-	-	-	-	-	-	-	-	-	-
				CFNIH1	NZ_CP007557	Yes	-	-	-	-	-	-	-	-	-	-	-	-	-	-	-	-	-	-	-	-	-	-	CFNIH1_RS02145	CFNIH1_RS02150	CFNIH1_RS02155	CFNIH1_RS02160	CFNIH1_RS02165	CFNIH1_RS02170
				SL151	NZ_CP016952	No	-	-	-	-	-	-	-	-	-	-	-	-	-	-	-	-	-	-	-	-	-	-	-	-	-	-	-	-
			Citrobacter sp.	KTE151	NZ_ASQK00000000	Yes	WC7_03765	-	-	WC7_03766	WC7_03767	WC7_03768	WC7_03769	-	-	-	-	-	-	WC7_03770	WC7_03771	-	-	-	-	-	WC7_03778	WC7_03779	WC7_03780	WC7_03781	WC7_03782	WC7_03783	WC7_03784	WC7_03785
			Citrobacter amalonaticus	FDAARGOS_122	NZ_CP014015	No	-	-	-	-	-	-	-	-	-	-	-	-	-	-	-	-	-	-	-	-	-	-	-	-	-	-	-	-
				FDAARGOS_165	NZ_CP014070	No	-	-	-	-	-	-	-	-	-	-	-	-	-	-	-	-	-	-	-	-	-	-	-	-	-	-	-	-
				Y19	NZ_CP011132	No	-	-	-	-	-	-	-	-	-	-	-	-	-	-	-	-	-	-	-	-	-	-	-	-	-	-	-	-
		Pluralibacter	Pluralibacter gergoviae	FB2	CP009450	Yes	LG71_RS22100/LG71_RS15600	-	LG71_RS22105	LG71_RS22110/LG71_RS15595	LG71_RS22115/LG71_RS15590	LG71_RS22120/LG71_RS15585	LG71_RS22125/LG71_RS15580	-	-	-	-	-	LG71_RS15575	LG71_RS22130/LG71_RS15570	LG71_RS22135/LG71_RS15565	LG71_RS22140	-	-	-	-	LG71_RS15525	LG71_RS22170/LG71_RS15520	LG71_RS22175/LG71_RS15515	LG71_RS22180/LG71_RS15510	LG71_RS22185/LG71_RS15505	LG71_RS22190/LG71_RS15500	LG71_RS22195/LG71_RS15495	LG71_RS22200/LG71_RS15490
		Franconibacter	Franconibacter pulveris	LMG 24059	NZ_AWFY00000000	Yes	DW54_RS21685	-	-	DW54_RS21665	DW54_RS21670	DW54_RS21675	DW54_RS21680	-	-	-	-	-	-	DW54_RS21685	DW54_RS21690	-	-	-	-	-	DW54_RS21715	DW54_RS21730	DW54_RS21735	DW54_RS21740	DW54_RS21745	DW54_RS21750	DW54_RS21755	DW54_RS21760
		Shimwellia	Shimwellia blattae	DSM 4481T	CP001560	Yes	EBL_RS05770	-	-	EBL_RS05760	EBL_RS05655	EBL_RS05660	EBL_RS05665	-	-	-	-	-	-	EBL_RS05650	EBL_RS05645	EBL_RS05640	-	-	-	-	EBL_RS05530	EBL_RS05525	EBL_RS05515	EBL_RS05510	EBL_RS05505	EBL_RS05500	EBL_RS05495	EBL_RS05490
	Pectobacteriaceae	Pectobacterium	Pectobacterium carotovorum subsp. brasiliense	Y52	JUJC00000000	No	-	-	-	-	-	-	-	-	-	-	-	-	-	-	-	-	-	-	-	-	-	-	-	-	-	-	-	-
				Y65	JUJN00000000	No	-	-	-	-	-	-	-	-	-	-	-	-	-	-	-	-	-	-	-	-	-	-	-	-	-	-	-	-
				Y64	JUJE00000000	No	-	-	-	-	-	-	-	-	-	-	-	-	-	-	-	-	-	-	-	-	-	-	-	-	-	-	-	-
				Y62	JUJD00000000	No	-	-	-	-	-	-	-	-	-	-	-	-	-	-	-	-	-	-	-	-	-	-	-	-	-	-	-	-
				Y3	JUJM00000000	No	-	-	-	-	-	-	-	-	-	-	-	-	-	-	-	-	-	-	-	-	-	-	-	-	-	-	-	-
				Y31	JUJL00000000	No	-	-	-	-	-	-	-	-	-	-	-	-	-	-	-	-	-	-	-	-	-	-	-	-	-	-	-	-
				Y60	JUJP00000000	No	-	-	-	-	-	-	-	-	-	-	-	-	-	-	-	-	-	-	-	-	-	-	-	-	-	-	-	-
				Y21	JUJJ00000000	No	-	-	-	-	-	-	-	-	-	-	-	-	-	-	-	-	-	-	-	-	-	-	-	-	-	-	-	-
				SX309	CP020350	No	-	-	-	-	-	-	-	-	-	-	-	-	-	-	-	-	-	-	-	-	-	-	-	-	-	-	-	-
				Y49	JUJB00000000	No	-	-	-	-	-	-	-	-	-	-	-	-	-	-	-	-	-	-	-	-	-	-	-	-	-	-	-	-
				S2	JUJF00000000	No	-	-	-	-	-	-	-	-	-	-	-	-	-	-	-	-	-	-	-	-	-	-	-	-	-	-	-	-
				B6	JUJT00000000	No	-	-	-	-	-	-	-	-	-	-	-	-	-	-	-	-	-	-	-	-	-	-	-	-	-	-	-	-
				Y46	JUJH00000000	No	-	-	-	-	-	-	-	-	-	-	-	-	-	-	-	-	-	-	-	-	-	-	-	-	-	-	-	-
				Y29	JUJK00000000	No	-	-	-	-	-	-	-	-	-	-	-	-	-	-	-	-	-	-	-	-	-	-	-	-	-	-	-	-
				BC1	CP009769	No	-	-	-	-	-	-	-	-	-	-	-	-	-	-	-	-	-	-	-	-	-	-	-	-	-	-	-	-
				CFIA1009	NZ_JPSN00000000	No	-	-	-	-	-	-	-	-	-	-	-	-	-	-	-	-	-	-	-	-	-	-	-	-	-	-	-	-
				CFIA1001	NZ_JPSM00000000	No	-	-	-	-	-	-	-	-	-	-	-	-	-	-	-	-	-	-	-	-	-	-	-	-	-	-	-	-
				PCC21	CP003776	No	-	-	-	-	-	-	-	-	-	-	-	-	-	-	-	-	-	-	-	-	-	-	-	-	-	-	-	-
				CFIA1033	NZ_JPSO00000000	No	-	-	-	-	-	-	-	-	-	-	-	-	-	-	-	-	-	-	-	-	-	-	-	-	-	-	-	-
				BD255	NZ_LGRF00000000	No	-	-	-	-	-	-	-	-	-	-	-	-	-	-	-	-	-	-	-	-	-	-	-	-	-	-	-	-
				LMG 21372	NZ_JQOD00000000	No	-	-	-	-	-	-	-	-	-	-	-	-	-	-	-	-	-	-	-	-	-	-	-	-	-	-	-	-
				PcbHPI01	LKKQ01000000	No	-	-	-	-	-	-	-	-	-	-	-	-	-	-	-	-	-	-	-	-	-	-	-	-	-	-	-	-
				LMG 21371T=PBR1692T	NZ_JQOE00000000=NZ_ABVX00000000	No	-	-	-	-	-	-	-	-	-	-	-	-	-	-	-	-	-	-	-	-	-	-	-	-	-	-	-	-
				BZA12	CP024780	No	-	-	-	-	-	-	-	-	-	-	-	-	-	-	-	-	-	-	-	-	-	-	-	-	-	-	-	-
				ICMP 19477	NZ_ALIU00000000	No	-	-	-	-	-	-	-	-	-	-	-	-	-	-	-	-	-	-	-	-	-	-	-	-	-	-	-	-
				F157	NZ_PJDL00000000	No	-	-	-	-	-	-	-	-	-	-	-	-	-	-	-	-	-	-	-	-	-	-	-	-	-	-	-	-
				F152	NZ_PJDM00000000	No	-	-	-	-	-	-	-	-	-	-	-	-	-	-	-	-	-	-	-	-	-	-	-	-	-	-	-	-
				ATCC 39048	NZ_QHMC00000000	No	-	-	-	-	-	-	-	-	-	-	-	-	-	-	-	-	-	-	-	-	-	-	-	-	-	-	-	-
			Pectobacterium carotovorum subsp. odoriferum	Q47	MTAJ00000000	Yes	Q47002869	Q47002870	Q47002871	Q47002872	Q47002873	Q47002874	Q47002875	-	-	-	Q47002876	-	-	Q47002877	-	Q47004425	Q47004426	Q47004428	Q47004429, Q47004430	Q47004431	Q47004432	Q47004433	-	Q47002879	Q47002880	Q47002881	Q47002882	Q47002883
				Q3	MTAG00000000	Yes	Q3002729	Q3002730	Q3002731	Q3002732	Q3002733	Q3002734	Q3002735	Q3002736	-	-	-	-	-	-	-	Q3004551	Q3004550	Q3004548	Q3004547	Q3004546	-	-	Q3004600	-	Q3002920	Q3002921	Q3002922	Q3002923
				NCPPB 3839T	NZ_JQOG00000000	Yes	KS43_RS21760	KS43_RS21750	KS43_RS21740	KS43_RS21735	KS43_RS21730	KS43_RS21725	KS43_RS21720	-	-	-	-	-	-	KS43_RS21715	KS43_RS21710	-	-	-	-	-	KS43_RS22350	KS43_RS22355, KS43_RS22415	KS43_RS22420	KS43_RS22425, KS43_RS22200	KS43_RS22195	KS43_RS22190	KS43_RS22185	KS43_RS22570, KS43_RS22575
				BCS7	CP009678	Yes	BCS7_14475	BCS7_14480	BCS7_14485	BCS7_14490	BCS7_14495	BCS7_14500	BCS7_14505	BCS7_14510	BCS7_14515	BCS7_14520	BCS7_14525	BCS7_14530	BCS7_14535	BCS7_14540	BCS7_14545	BCS7_14550	BCS7_14555	BCS7_14560	BCS7_14565	BCS7_14570	BCS7_14575	BCS7_14580	BCS7_14585	BCS7_14590	BCS7_14595	BCS7_14600	BCS7_14605	BCS7_14610
				S6-2	MTAM00000000	Yes	S6-2002647	S6-2002646	S6-2002645	S6-2002644	S6-2002643	S6-2002642	S6-2002641	S6-2002640	S6-2002639	S6-2002638	S6-2002637	S6-2002636	S6-2002635	S6-2002634	S6-2002633, S6-2002632	S6-2002631	S6-2002630	S6-2002628	S6-2002627, S6-2002626	S6-2002625	S6-2002624, S6-2002616	S6-2002615	-	-	S6-2004416	S6-2004417	S6-2004418	S6-2004419
				S6	MTAQ00000000	Yes	S6002387	S6002386	S6002385	S6002384	S6002383	S6002382	S6002381	S6002380	S6002379	S6002378	S6002377	S6002376	S6002375	S6002374	S6002373, S6002372	S6002371	S6002370	S6002368	S6002367, S6002366	S6002365	S6002364	S6002355	-	-	S6004408	S6004409	S6004410	S6004411
				Q106	MTAK00000000	Yes	Q106002411	Q106002410	Q106002409	Q106002408	Q106002407	Q106002406	Q106002405	Q106002404	Q106002403	-	-	-	-	Q106002400	Q106002399, Q106002398	Q106002397	Q106002396	Q106002394	Q106002393, Q106002392	Q106002391	Q106002390, Q106004462	Q106004461	Q106004460	Q106004459	Q106004458	Q106004457	-	-
				NCPPB3841	NZ_JQOF00000000	Yes	KU75_RS23455	KU75_RS23460	KU75_RS23465	KU75_RS23470	KU75_RS23475	KU75_RS23480	KU75_RS23485	KU75_RS26600	-	KU75_RS26605	KU75_RS23490	KU75_RS23495	KU75_RS23500	KU75_RS23505	KU75_RS24330	-	-	-	-	-	KU75_RS24415	KU75_RS24430, KU75_RS24410	KU75_RS24425	KU75_RS23895	KU75_RS23900	KU75_RS23905	KU75_RS23910	KU75_RS24860
				T4	MTAN00000000	Yes	T4002970	T4002968, T4002967	T4002966	T4002965	T4002964	T4002963	T4002962	T4002961	T4002960	-	-	-	-	T4002957, T4004593	-	-	T4004594	T4004596	T4004597	T4004598	-	-	T4004650	-	T4004634	T4004635	T4004636	T4004637
				Q32	MTAI00000000	Yes	Q32003102	Q32003103	Q32003104	Q32003105	Q32003106	Q32003107	Q32003108	Q32003109	Q32003110	Q32003111	Q32003112	Q32003113	Q32003114	Q32003115	-	-	-	-	-	-	-	-	Q32004488	Q32004487	Q32004483	Q32004482	Q32004481	-
				T5	MTAR00000000	Yes	T5002677	T5002678	T5002679	T5002680	T5002681	T5002682	T5002683	T5002684	T5002685	T5002686	T5002687	T5002688	T5002689	T5002690	-	-	-	-	-	-	T5004546, T5004545	T5004631	T5004630	T5004629	T5004628	T5004627	T5004626	-
				Q142	MTAO00000000	Yes	Q142002897	Q142002898	Q142002899	Q142002900	Q142002901	Q142002902	Q142002903	Q142002904	Q142002905	Q142002906	Q142002907	Q142002908	Q142002909	Q142002910	-	-	-	-	-	-	Q142004529	-	Q142004603	-	Q142004576	Q142004575	Q142004574	Q142004573
				Q40	MTAH00000000	Yes	Q40003047	Q40003046	Q40003045	Q40003044	Q40003043	Q40003042	Q40003041	Q40003040	Q40003039	Q40003038	Q40003036	Q40003035	Q40003034	Q40003033	Q40004621	Q40004620	-	-	-	-	Q40004616	-	Q40004703	-	Q40004685	Q40004684	Q40004683	Q40003538
				Q115	MTAL00000000	Yes	Q115002749	Q115002748	Q115002747	Q115002746	Q115002745	Q115002744	Q115002743	Q115002742	Q115002741	Q115002740	Q115002738	Q115002737	Q115002736	Q115002735	-	-	-	-	-	-	Q115004541	-	Q115004606	-	Q115004586	Q115004585	Q115004584	Q115004583
				Q166	MTAP00000000	Yes	Q166002751	Q166002750	Q166002749	Q166002748	Q166002747	Q166002746	Q166002745	Q166002744	Q166002743	Q166002742	Q166002740	Q166002739	Q166002738	Q166002737	-	-	-	-	-	-	Q166004539	-	Q166004606	-	Q166002154	Q166002155	Q166002156	Q166002157
			Pectobacterium carotovorum subsp. carotovorum	DSM 30168T=ICMP 5702T=NCPPB 312T	NZ_AODT00000000=NZ_JQHJ00000000=NZ_FQWI00000000	No	-	-	-	-	-	-	-	-	-	-	-	-	-	-	-	-	-	-	-	-	-	-	-	-	-	-	-	-
				WPP14	ABVY00000000	No	-	-	-	-	-	-	-	-	-	-	-	-	-	-	-	-	-	-	-	-	-	-	-	-	-	-	-	-
				B5	JUJS00000000	No	-	-	-	-	-	-	-	-	-	-	-	-	-	-	-	-	-	-	-	-	-	-	-	-	-	-	-	-
				Y39	JUJQ00000000	No	-	-	-	-	-	-	-	-	-	-	-	-	-	-	-	-	-	-	-	-	-	-	-	-	-	-	-	-
				Y16	JUJO00000000	No	-	-	-	-	-	-	-	-	-	-	-	-	-	-	-	-	-	-	-	-	-	-	-	-	-	-	-	-
				Y57	JUJG00000000	No	-	-	-	-	-	-	-	-	-	-	-	-	-	-	-	-	-	-	-	-	-	-	-	-	-	-	-	-
				B2	JUJR00000000	No	-	-	-	-	-	-	-	-	-	-	-	-	-	-	-	-	-	-	-	-	-	-	-	-	-	-	-	-
				YC T1	JUJI00000000	No	-	-	-	-	-	-	-	-	-	-	-	-	-	-	-	-	-	-	-	-	-	-	-	-	-	-	-	-
			Pectobacterium atrosepticum	NCPPB 3404	NZ_JQHO00000000	No	-	-	-	-	-	-	-	-	-	-	-	-	-	-	-	-	-	-	-	-	-	-	-	-	-	-	-	-
				21A	CP009125	No	-	-	-	-	-	-	-	-	-	-	-	-	-	-	-	-	-	-	-	-	-	-	-	-	-	-	-	-
				JG10-08	CP007744	No	-	-	-	-	-	-	-	-	-	-	-	-	-	-	-	-	-	-	-	-	-	-	-	-	-	-	-	-
				SCRI1043	BX950851	No	-	-	-	-	-	-	-	-	-	-	-	-	-	-	-	-	-	-	-	-	-	-	-	-	-	-	-	-
				CFBP 6276	NZ_ASAB00000000	No	-	-	-	-	-	-	-	-	-	-	-	-	-	-	-	-	-	-	-	-	-	-	-	-	-	-	-	-
				ICMP 1526T=NCPPB 549T	NZ_ALIV00000000=NZ_JQHK00000000	No	-	-	-	-	-	-	-	-	-	-	-	-	-	-	-	-	-	-	-	-	-	-	-	-	-	-	-	-
				36A	CP024956	No	-	-	-	-	-	-	-	-	-	-	-	-	-	-	-	-	-	-	-	-	-	-	-	-	-	-	-	-
				PB72	NZ_PDDK00000000	No	-	-	-	-	-	-	-	-	-	-	-	-	-	-	-	-	-	-	-	-	-	-	-	-	-	-	-	-
				SS26	NZ_QESY00000000	No	-	-	-	-	-	-	-	-	-	-	-	-	-	-	-	-	-	-	-	-	-	-	-	-	-	-	-	-
			Pectobacterium betavasculorum	NCPPB 2795T	NZ_JQHM00000000	No	-	-	-	-	-	-	-	-	-	-	-	-	-	-	-	-	-	-	-	-	-	-	-	-	-	-	-	-
				NCPPB 2793	NZ_JQHL00000000	No	-	-	-	-	-	-	-	-	-	-	-	-	-	-	-	-	-	-	-	-	-	-	-	-	-	-	-	-
			Pectobacterium wasabiae	NCPPB3702	NZ_JQOH00000000	No	-	-	-	-	-	-	-	-	-	-	-	-	-	-	-	-	-	-	-	-	-	-	-	-	-	-	-	-
				NCPPB 3701T=CFBP 3304 T	NZ_JQHP00000000=CP015750	No	-	-	-	-	-	-	-	-	-	-	-	-	-	-	-	-	-	-	-	-	-	-	-	-	-	-	-	-
			Pectobacterium parmentieri	RNS08.42.1AT	CP015749	No	-	-	-	-	-	-	-	-	-	-	-	-	-	-	-	-	-	-	-	-	-	-	-	-	-	-	-	-
				SCC3193	CP003415	No	-	-	-	-	-	-	-	-	-	-	-	-	-	-	-	-	-	-	-	-	-	-	-	-	-	-	-	-
				WPP163	CP001790	No	-	-	-	-	-	-	-	-	-	-	-	-	-	-	-	-	-	-	-	-	-	-	-	-	-	-	-	-
				PB20	NZ_PDDJ00000000	No	-	-	-	-	-	-	-	-	-	-	-	-	-	-	-	-	-	-	-	-	-	-	-	-	-	-	-	-
				SS90	NZ_QESW00000000	No	-	-	-	-	-	-	-	-	-	-	-	-	-	-	-	-	-	-	-	-	-	-	-	-	-	-	-	-
				CFIA1002	NZ_JENG00000000	No	-	-	-	-	-	-	-	-	-	-	-	-	-	-	-	-	-	-	-	-	-	-	-	-	-	-	-	-
			Pectobacterium carotovorum subsp. actinidiae	ICMP 19972	NZ_MPUJ00000000	No	-	-	-	-	-	-	-	-	-	-	-	-	-	-	-	-	-	-	-	-	-	-	-	-	-	-	-	-
				ICMP 19971	NZ_MPUI00000000	No	-	-	-	-	-	-	-	-	-	-	-	-	-	-	-	-	-	-	-	-	-	-	-	-	-	-	-	-
				KKH3T	NZ_JRMH00000000	No	-	-	-	-	-	-	-	-	-	-	-	-	-	-	-	-	-	-	-	-	-	-	-	-	-	-	-	-
			Candidatus Pectobacterium maceratum	SCC1T	CP021894	No	-	-	-	-	-	-	-	-	-	-	-	-	-	-	-	-	-	-	-	-	-	-	-	-	-	-	-	-
				Ecc71	NZ_MWOH00000000	No	-	-	-	-	-	-	-	-	-	-	-	-	-	-	-	-	-	-	-	-	-	-	-	-	-	-	-	-
				3-2	CP024842	No	-	-	-	-	-	-	-	-	-	-	-	-	-	-	-	-	-	-	-	-	-	-	-	-	-	-	-	-
				F018	PDVV00000000	No	-	-	-	-	-	-	-	-	-	-	-	-	-	-	-	-	-	-	-	-	-	-	-	-	-	-	-	-
				F131	PDVW01000000	No	-	-	-	-	-	-	-	-	-	-	-	-	-	-	-	-	-	-	-	-	-	-	-	-	-	-	-	-
				F135	PDVX00000000	No	-	-	-	-	-	-	-	-	-	-	-	-	-	-	-	-	-	-	-	-	-	-	-	-	-	-	-	-
				PB69	PDVY00000000	No	-	-	-	-	-	-	-	-	-	-	-	-	-	-	-	-	-	-	-	-	-	-	-	-	-	-	-	-
				PB70	PDVZ01000000	No	-	-	-	-	-	-	-	-	-	-	-	-	-	-	-	-	-	-	-	-	-	-	-	-	-	-	-	-
			Pectobacterium polaris	NIBIO1392	CP017482	No	-	-	-	-	-	-	-	-	-	-	-	-	-	-	-	-	-	-	-	-	-	-	-	-	-	-	-	-
				NIBIO1006T	CP017481	No	-	-	-	-	-	-	-	-	-	-	-	-	-	-	-	-	-	-	-	-	-	-	-	-	-	-	-	-
				NCPPB 3395	QHN00000000	No	-	-	-	-	-	-	-	-	-	-	-	-	-	-	-	-	-	-	-	-	-	-	-	-	-	-	-	-
				SS28	QESX00000000	No	-	-	-	-	-	-	-	-	-	-	-	-	-	-	-	-	-	-	-	-	-	-	-	-	-	-	-	-
			Pectobacterium peruviense	IFB5232T=UGC32T	NZ_LXFV00000000=AODU00000000	No	-	-	-	-	-	-	-	-	-	-	-	-	-	-	-	-	-	-	-	-	-	-	-	-	-	-	-	-
				IFB5229	LUBB00000000	No	-	-	-	-	-	-	-	-	-	-	-	-	-	-	-	-	-	-	-	-	-	-	-	-	-	-	-	-
				A97-S13-F16	NZ_PYUO00000000	No	-	-	-	-	-	-	-	-	-	-	-	-	-	-	-	-	-	-	-	-	-	-	-	-	-	-	-	-
				A350-S18-N16	NZ_PYUP00000000	No	-	-	-	-	-	-	-	-	-	-	-	-	-	-	-	-	-	-	-	-	-	-	-	-	-	-	-	-
			Pectobacterium aroidearum	PC1	CP001657	No	-	-	-	-	-	-	-	-	-	-	-	-	-	-	-	-	-	-	-	-	-	-	-	-	-	-	-	-
		Brenneria	Brenneria sp.	EniD312	NZ_CM001230	No	-	-	-	-	-	-	-	-	-	-	-	-	-	-	-	-	-	-	-	-	-	-	-	-	-	-	-	-
			Brenneria goodwinii	OBR1	NZ_CGIG00000000	Yes	-	-	-	BN1221_03381	BN1221_03380	BN1221_03379	BN1221_03378	-	-	-	-	-	-	BN1221_03377	BN1221_03375	-	-	-	-	-	BN1221_03358	BN1221_03357	BN1221_03355	BN1221_03354	BN1221_03353	BN1221_03352	BN1221_03351	BN1221_03350
		Lonsdalea	Lonsdalea quercina subsp. britannica	LMG 26267T	NZ_LUTN01000000	No	-	-	-	-	-	-	-	-	-	-	-	-	-	-	-	-	-	-	-	-	-	-	-	-	-	-	-	-
				LMG 26268	NZ_LUTO00000000	No	-	-	-	-	-	-	-	-	-	-	-	-	-	-	-	-	-	-	-	-	-	-	-	-	-	-	-	-
			Lonsdalea quercina subsp. populi	CFCC 11768	NZ_LUTD00000000	No	-	-	-	-	-	-	-	-	-	-	-	-	-	-	-	-	-	-	-	-	-	-	-	-	-	-	-	-
				CFCC 11748	NZ_LUTM00000000	No	-	-	-	-	-	-	-	-	-	-	-	-	-	-	-	-	-	-	-	-	-	-	-	-	-	-	-	-
			Lonsdalea quercina subsp. iberica	LMG 26264T	NZ_LUTP00000000	No	-	-	-	-	-	-	-	-	-	-	-	-	-	-	-	-	-	-	-	-	-	-	-	-	-	-	-	-
				LMG 26265	NZ_LUTQ01000000	No	-	-	-	-	-	-	-	-	-	-	-	-	-	-	-	-	-	-	-	-	-	-	-	-	-	-	-	-
			Lonsdalea quercina subsp. quercina	ATCC 29281T	NZ_JIBO00000000=NZ_FNQS00000000	Yes	RZ35_RS08860/BLU64_RS02610	-	RZ35_RS08865/BLU64_RS02615	RZ35_RS08870/BLU64_RS02620	RZ35_RS08875/BLU64_RS02625	RZ35_RS08880/BLU64_RS02630	RZ35_RS08885/BLU64_RS02635	-	-	-	-	-	-	RZ35_RS08890/BLU64_RS02640	RZ35_RS08895/BLU64_RS02645	-	-	-	-	-	RZ35_RS04790/BLU64_RS02670	RZ35_RS04785/BLU64_RS02675	RZ35_RS04775/BLU64_RS02685	RZ35_RS04770/BLU64_RS02690	RZ35_RS04765/BLU64_RS02695	RZ35_RS04760/BLU64_RS02700	RZ35_RS04755/BLU64_RS02705	RZ35_RS04750/BLU64_RS02710
				NCCB 100489	NZ_JIBP00000000	No	-	-	-	-	-	-	-	-	-	-	-	-	-	-	-	-	-	-	-	-	-	-	-	-	-	-	-	-
		Dickeya	Dickeya paradisiaca	NCPPB 2511T	NZ_AONV01000000	No	-	-	-	-	-	-	-	-	-	-	-	-	-	-	-	-	-	-	-	-	-	-	-	-	-	-	-	-
				Ech703	CP001654	No	-	-	-	-	-	-	-	-	-	-	-	-	-	-	-	-	-	-	-	-	-	-	-	-	-	-	-	-
			Dickeya dianthicola	GBBC 2039	NZ_AOOM00000000	No	-	-	-	-	-	-	-	-	-	-	-	-	-	-	-	-	-	-	-	-	-	-	-	-	-	-	-	-
				NCPPB 3534	NZ_AOOK01000000	No	-	-	-	-	-	-	-	-	-	-	-	-	-	-	-	-	-	-	-	-	-	-	-	-	-	-	-	-
				NCPPB 453T	NZ_AOOB00000000	No	-	-	-	-	-	-	-	-	-	-	-	-	-	-	-	-	-	-	-	-	-	-	-	-	-	-	-	-
			Dickeya dadantii	NCPPB 3537	NZ_AOOL00000000	No	-	-	-	-	-	-	-	-	-	-	-	-	-	-	-	-	-	-	-	-	-	-	-	-	-	-	-	-
				NCPPB 898T	NZ_AOOE00000000	No	-	-	-	-	-	-	-	-	-	-	-	-	-	-	-	-	-	-	-	-	-	-	-	-	-	-	-	-
				3937	CP002038	No	-	-	-	-	-	-	-	-	-	-	-	-	-	-	-	-	-	-	-	-	-	-	-	-	-	-	-	-
			Dickeya dadantii subsp. dieffenbachiae	NCPPB 2976T	NZ_AOOG00000000	No	-	-	-	-	-	-	-	-	-	-	-	-	-	-	-	-	-	-	-	-	-	-	-	-	-	-	-	-
			Dickeya solani	IPO 2222T	CP015137	No	-	-	-	-	-	-	-	-	-	-	-	-	-	-	-	-	-	-	-	-	-	-	-	-	-	-	-	-
				MK16	NZ_AOOQ00000000	No	-	-	-	-	-	-	-	-	-	-	-	-	-	-	-	-	-	-	-	-	-	-	-	-	-	-	-	-
				ND14b	CP009460	No	-	-	-	-	-	-	-	-	-	-	-	-	-	-	-	-	-	-	-	-	-	-	-	-	-	-	-	-
			Dickeya chrysanthemi	NCPPB 402T	NZ_AOOA00000000	No	-	-	-	-	-	-	-	-	-	-	-	-	-	-	-	-	-	-	-	-	-	-	-	-	-	-	-	-
				NCPPB 516	NZ_AOOC00000000	No	-	-	-	-	-	-	-	-	-	-	-	-	-	-	-	-	-	-	-	-	-	-	-	-	-	-	-	-
				Ech1591	CP001655	No	-	-	-	-	-	-	-	-	-	-	-	-	-	-	-	-	-	-	-	-	-	-	-	-	-	-	-	-
			Dickeya zeae	NCPPB 2538T	NZ_AOOF00000000	No	-	-	-	-	-	-	-	-	-	-	-	-	-	-	-	-	-	-	-	-	-	-	-	-	-	-	-	-
				EC1	CP006929	No	-	-	-	-	-	-	-	-	-	-	-	-	-	-	-	-	-	-	-	-	-	-	-	-	-	-	-	-
				Ech586	CP001836	No	-	-	-	-	-	-	-	-	-	-	-	-	-	-	-	-	-	-	-	-	-	-	-	-	-	-	-	-
			Dickeya sp.	NCPPB 3274	NZ_AOOH00000000	No	-	-	-	-	-	-	-	-	-	-	-	-	-	-	-	-	-	-	-	-	-	-	-	-	-	-	-	-
				NCPPB 569	NZ_AOOD00000000	No	-	-	-	-	-	-	-	-	-	-	-	-	-	-	-	-	-	-	-	-	-	-	-	-	-	-	-	-
				CSL RW240	NZ_AONZ00000000	No	-	-	-	-	-	-	-	-	-	-	-	-	-	-	-	-	-	-	-	-	-	-	-	-	-	-	-	-
		Sodalis	Sodalis sp.	TME1	MNBX01000000	No	-	-	-	-	-	-	-	-	-	-	-	-	-	-	-	-	-	-	-	-	-	-	-	-	-	-	-	-
				SoCistrobi 3249	NZ_FRDB00000000	No	-	-	-	-	-	-	-	-	-	-	-	-	-	-	-	-	-	-	-	-	-	-	-	-	-	-	-	-
			Sodalis praecaptivus	HS1	NZ_CP006569	No	-	-	-	-	-	-	-	-	-	-	-	-	-	-	-	-	-	-	-	-	-	-	-	-	-	-	-	-
			Sodalis glossinidius	morsitan	NC_007712	No	-	-	-	-	-	-	-	-	-	-	-	-	-	-	-	-	-	-	-	-	-	-	-	-	-	-	-	-
	Yersiniaceae	Serratia	Serratia marcescens	SM39	AP013063	No	-	-	-	-	-	-	-	-	-	-	-	-	-	-	-	-	-	-	-	-	-	-	-	-	-	-	-	-
				WW4	CP003959	No	-	-	-	-	-	-	-	-	-	-	-	-	-	-	-	-	-	-	-	-	-	-	-	-	-	-	-	-
			Serratia marcescens subsp. marcescens	Db11	HG326223	No	-	-	-	-	-	-	-	-	-	-	-	-	-	-	-	-	-	-	-	-	-	-	-	-	-	-	-	-
		Rahnella	Rahnella aquatilis	CIP 78. 65	CP003244	Yes	-	-	-	-	-	-	-	-	-	-	-	-	-	-	-	-	-	-	-	-	-	-	RAHAQ2_RS24040	RAHAQ2_RS24035	RAHAQ2_RS24030	RAHAQ2_RS24025	RAHAQ2_RS24020	RAHAQ2_RS24015
		Yersinia	Yersinia pestis	CO92	AL590842	Yes	YPO1489	-	-	YPO1488	YPO1487	YPO1486	YPO1485	-	-	-	-	-	YPO1484	YPO1483	YPO1482	YPO1481	-	-	-	-	YPO1472	YPO1471	YPO1470	YPO1469	YPO1468	YPO1467	YPO1466	YPO1465
			Yersinia aldovae	670-83	CP009781	No	-	-	-	-	-	-	-	-	-	-	-	-	-	-	-	-	-	-	-	-	-	-	-	-	-	-	-	-
			Yersinia aleksiciae	Y159T	CP011975	Yes	ACZ76_RS05390	-	-	ACZ76_RS05395	ACZ76_RS05400	ACZ76_RS05405	ACZ76_RS05410	-	-	-	-	-	-	ACZ76_RS05415	ACZ76_RS05420	-	-	-	-	-	ACZ76_RS05455	ACZ76_RS05505	ACZ76_RS05510	ACZ76_RS05515	ACZ76_RS05520	ACZ76_RS05525	ACZ76_RS05530	ACZ76_RS05535
			Yersinia rohdei	YRA	CP009787	Yes	CH64_RS09270	-	-	CH64_RS09275	CH64_RS09280	CH64_RS09285	CH64_RS09290	-	-	-	-	-	-	CH64_RS09295	CH64_RS09300	-	-	-	-	-	CH64_RS09330	CH64_RS09345	CH64_RS09350	CH64_RS09355	CH64_RS09360	CH64_RS09365	CH64_RS09370	CH64_RS09375
			Yersinia ruckeri	ATCC 29473T	NZ_ACCC00000000	No	-	-	-	-	-	-	-	-	-	-	-	-	-	-	-	-	-	-	-	-	-	-	-	-	-	-	-	-
				Big Creek 74	CP011078	No	-	-	-	-	-	-	-	-	-	-	-	-	-	-	-	-	-	-	-	-	-	-	-	-	-	-	-	-
	Budviciaceae	Leminorella	Leminorella grimontii	ATCC 33999T	NZ_AUUA00000000	Yes	-	-	-	G544_RS0115105	G544_RS0115100	G544_RS20750	G544_RS0115090	-	-	-	-	-	-	G544_RS0115085	G544_RS20745	-	-	-	-	-	G544_RS21405	G544_RS0115035	G544_RS0115030	G544_RS20735	G544_RS20730	G544_RS0115015	G544_RS0115010	G544_RS0115005
		Budvicia	Budvicia aquatica	DSM 5075T	NZ_ATYS00000000	No	-	-	-	-	-	-	-	-	-	-	-	-	-	-	-	-	-	-	-	-	-	-	-	-	-	-	-	-
		Pragia	Pragia fontium	24613	CP010423	Yes	-	-	-	QQ39_RS08455/QQ39_RS14800	QQ39_RS08450/QQ39_RS14805	QQ39_RS08445/QQ39_RS14810	QQ39_RS08440/QQ39_RS14815	-	-	-	-	-	-	QQ39_RS08435/QQ39_RS14820	QQ39_RS08430/QQ39_RS14825	QQ39_RS08425	-	-	-	-	QQ39_RS18075/QQ39_RS14855	QQ39_RS08375/QQ39_RS14860	QQ39_RS08370/QQ39_RS14865	QQ39_RS08365/QQ39_RS14870	QQ39_RS08360/QQ39_RS14875	QQ39_RS08355/QQ39_RS14880	QQ39_RS08350/QQ39_RS14885	QQ39_RS08345/QQ39_RS14890
	Hafniaceae	Edwardsiella	Edwardsiella piscicida	C07-087	CP004141	Yes	ETAC_RS09330	-	-	ETAC_RS09335	ETAC_RS09340	ETAC_RS09345	ETAC_RS09350	ETAC_RS09355	-	-	-	-	-	ETAC_RS09360	ETAC_RS09365	-	-	-	-	-	ETAC_RS09385	ETAC_RS09395	ETAC_RS09400	ETAC_RS09405	ETAC_RS09410	ETAC_RS09415	ETAC_RS09420	ETAC_RS09425
Note: The 28 genes of T6SSc of the BCS7 strain was used as a standard. The genomes haboring this cluster have at least five homologs of the functional genes of T6SSc.

## Sheet: Table S9
Table S9. Presence of the srl operon in the 203 Enterobacterales genomes.
Order	Family	Genus	Species	Strain	Accession number	Presence of the srl operon (Yes/No)	srlR	srlM	srlD	srlB	srlE	srlA
Enterobacterales	Morganellaceae	Photorhabdus	Photorhabdus asymbiotica	ATCC43949	NC_012962	No	-	-	-	-	-	-
		Xenorhabdus	Xenorhabdus doucetiae	FRM16T	NZ_FO704550	No	-	-	-	-	-	-
		Proteus	Proteus mirabilis	HI4320	NC_010554	No	-	-	-	-	-	-
		Providencia	Providencia stuartii	MRSN 2154	CP003488	No	-	-	-	-	-	-
	Erwiniaceae	Pantoea	Pantoea ananatis	PA13	CP003085	Yes	PAGR_RS17250	PAGR_RS17245	PAGR_RS17240	PAGR_RS17235	PAGR_RS17230	PAGR_RS17225
				LMG 20103	CP001875	Yes	PANA_RS04310	PANA_RS04315	PANA_RS04320	PANA_RS04325	PANA_RS04330	PANA_RS04335
				LMG 5342	NC_016816	Yes	PANA5342_RS39580	PANA5342_RS39575	PANA5342_RS39570	PANA5342_RS39565	PANA5342_RS39560	PANA5342_RS39555
			Pantoea vagans	C9-1	CP002206	Yes	PVAG_RS00960	PVAG_RS00955	PVAG_RS00950	PVAG_RS00945	PVAG_RS00940	PVAG_RS00935
			Pantoea agglomerans	FDAARGOS-160	CP014129	No	-	-	-	-	-	-
				C410P1	CP016889	No	-	-	-	-	-	-
			Pantoea dispersa	EGD-AAK13	NZ_AVSS00000000	No	-	-	-	-	-	-
			Pantoea sp.	OXWO6B1	NZ_LWLR00000000	Yes	A6A26_RS09525	A6A26_RS09530	A6A26_RS09535	A6A26_RS09540	A6A26_RS09545	A6A26_RS09550
				IMH	NZ_JFGT00000000	Yes	EA20_RS19605	EA20_RS0108290	EA20_RS0108285	EA20_RS0108280	EA20_RS0108275	EA20_RS0108270
		Erwinia	Erwinia persicina	NBRC 102418	NZ_BCTN00000000	Yes	EPE01S_RS06495	EPE01S_RS06490	EPE01S_RS06485	EPE01S_RS06480	EPE01S_RS06475	EPE01S_RS06470
			Erwinia pyrifoliae	Ep1/96	NC_012214	Yes	EPC_RS03270	EPC_RS03265	EPC_RS03260	EPC_RS03255	EPC_RS03250	EPC_RS03245
			Erwinia amylovora	NBRC 12687	NZ_BAYW00000000	Yes	EAM01S_RS15740	EAM01S_RS15745	EAM01S_RS15750	EAM01S_RS15755	EAM01S_RS15760	EAM01S_RS15765
			Erwinia tasmaniensis	ET1/99	NC_010694	No	-	-	-	-	-	-
			Erwinia billingiae	Eb661	NC_014306	Yes	EBC_RS14680	EBC_RS14685	EBC_RS14690	EBC_RS14695	EBC_RS14700	EBC_RS14705
			Erwinia oleae	DAPP-PG531	NZ_JNVB00000000	No	-	-	-	-	-	-
			Erwinia toletana	DAPP-PG735	NZ_AOCZ00000000	No	-	-	-	-	-	-
	Enterobacteriaceae	Cedecea	Cedecea sp.	NFIX57	NZ_FXAS00000000	No	-	-	-	-	-	-
			Cedecea neteri	ND02	NZ_CP011427	No	-	-	-	-	-	-
		Enterobacter	Enterobacter asburiae	L1	CP007546	Yes	DI57_RS01710	DI57_RS01715	DI57_RS01720	DI57_RS01725	DI57_RS01730	DI57_RS01735
				ATCC 35953T	CP011863	Yes	ACJ69_RS22255	ACJ69_RS22260	ACJ69_RS22265	ACJ69_RS22270	ACJ69_RS22275	ACJ69_RS22280
				LF7a	CP003026	Yes	ENTAS_RS17285	ENTAS_RS17280	ENTAS_RS17275	ENTAS_RS17270	ENTAS_RS17265	ENTAS_RS17260
			Enterobacter sp.	HMSC16D10	NZ_LTZU00000000	Yes	HMPREF3143_22825	HMPREF3143_22820	HMPREF3143_22815	HMPREF3143_22810	HMPREF3143_22805	HMPREF3143_22800
			Enterobacter cloacae subsp. cloacae	ATCC 13047T	CP001918	Yes	ECL_04044	ECL_04043	ECL_04042	ECL_04041	ECL_04040	ECL_04039
			Enterobacter cloacae	AR_0065	CP020053	Yes	AM444_RS17855	AM444_RS17860	AM444_RS17865	AM444_RS17870	AM444_RS17875	AM444_RS17880
				EcWSU1	CP002886	Yes	ECWSU1_RS17500	ECWSU1_RS17495	ECWSU1_RS17490	ECWSU1_RS17485	ECWSU1_RS17480	ECWSU1_RS17475
		Kosakonia	Kosakonia oryziphila	REICA_142T	NZ_FMBC00000000	Yes	GA0061070_100933	GA0061070_100934	GA0061070_100935	GA0061070_100936	GA0061070_100937	GA0061070_100938
		Lelliottia	Lelliottia amnigena	ZB04	CP015774	Yes	A8A57_RS16470	A8A57_RS16465	A8A57_RS16460	A8A57_RS16455	A8A57_RS16450	A8A57_RS16445
		Leclercia	Leclercia adecarboxylata	USDA-ARS-USMARC-60222	CP013990	No	-	-	-	-	-	-
		Raoultella	Raoultella ornithinolytica	Yangling I2	CP013338	Yes	ATN83_RS05355	ATN83_RS05360	ATN83_RS05365	ATN83_RS05370	ATN83_RS05375	ATN83_RS05380
				B6	CP004142	Yes	RORB6_RS24190	RORB6_RS24195	RORB6_RS24200	RORB6_RS24205	RORB6_RS24210	RORB6_RS24215
				A14	CP008886	Yes	HY59_RS18875	HY59_RS18870	HY59_RS18865	HY59_RS18860	HY59_RS18855	HY59_RS18850
			Raoultella planticola	ATCC 33531T	NZ_JMPP00000000	Yes	GRPL_RS16000	GRPL_RS15995	GRPL_RS15990	GRPL_RS15985	GRPL_RS15980	GRPL_RS15975
		Klebsiella	Klebsiella oxytoca	KONIH1	CP008788	Yes	KONIH1_RS22385	KONIH1_RS22380	KONIH1_RS22375	KONIH1_RS22370	KONIH1_RS22365	KONIH1_RS22360
				JKo3	AP014951	Yes	KOJKO3_RS21935	KOJKO3_RS21930	KOJKO3_RS21925	KOJKO3_RS21920	KOJKO3_RS21915	KOJKO3_RS21910
				CAV1374	CP011636	Yes	AB185_RS13370	AB185_RS13375	AB185_RS13380	AB185_RS13385	AB185_RS13390	AB185_RS13395
			Klebsiella sp.	LTGPAF-6F	CP017450	Yes	BJF97_RS02895	BJF97_RS02890	BJF97_RS02885	BJF97_RS02880	BJF97_RS02875	BJF97_RS02870
			Klebsiella michiganensis	M1	CP008841	Yes	HR38_RS26080	HR38_RS26075	HR38_RS26070	HR38_RS26065	HR38_RS26060	HR38_RS26055
				RC10	CP011077	No	-	-	-	-	-	-
				E718	CP003683	Yes	A225_RS22375	A225_RS22370	A225_RS22365	A225_RS22360	A225_RS22355	A225_RS22350
		Trabulsiella	Trabulsiella odontotermitis	TbO2.3	NZ_LIFV00000000	Yes	AOY26_RS04695	AOY26_RS04700	AOY26_RS04705	AOY26_RS04710	AOY26_RS04715	AOY26_RS04720
		Escherichia	Escherichia coli	K-12 MG1655	U00096	Yes	b2707	b2706	b2705	b2704	b2703	b2702
				W	CP002185	Yes	ECW_RS14930	ECW_RS14925	ECW_RS14920	ECW_RS14915	ECW_RS14910	ECW_RS14905
				SE11	AP009240	Yes	ECSE_RS15410	ECSE_RS15405	ECSE_RS15400	ECSE_RS15395	ECSE_RS15390	ECSE_RS15385
		Citrobacter	Citrobacter freundii	CAV1321	NZ_CP011612	Yes	AB180_RS12880	AB180_RS12875	AB180_RS12870	AB180_RS12865	AB180_RS12860	AB180_RS12855
				SL151	NZ_CP016952	Yes	BFQ28_RS10345	BFQ28_RS10350	BFQ28_RS10355	BFQ28_RS10360	BFQ28_RS10365	BFQ28_RS10370
				CFNIH1	NZ_CP007557	Yes	CFNIH1_RS00540	CFNIH1_RS00535	CFNIH1_RS00530	CFNIH1_RS00525	CFNIH1_RS00520	CFNIH1_RS00515
			Citrobacter amalonaticus	FDAARGOS_122	NZ_CP014015	Yes	AL479_RS03445	AL479_RS03440	AL479_RS03435	AL479_RS03430	AL479_RS03425	AL479_RS03420
				FDAARGOS_165	NZ_CP014070	Yes	AL524_RS08425	AL524_RS08430	AL524_RS08435	AL524_RS08440	AL524_RS08445	AL524_RS08450
				Y19	NZ_CP011132	Yes	F384_RS14725	F384_RS14720	F384_RS14715	F384_RS14710	F384_RS14705	F384_RS14700
			Citrobacter sp.	KTE151	NZ_ASQK00000000	Yes	WC7_03390	WC7_03389	WC7_03388	WC7_03387	WC7_03386	WC7_03385
		Pluralibacter	Pluralibacter gergoviae	FB2	CP009450	No	-	-	-	-	-	-
		Franconibacter	Franconibacter pulveris	LMG 24059	NZ_AWFY00000000	No	-	-	-	-	-	-
		Shimwellia	Shimwellia blattae	DSM 4481T	CP001560	No	-	-	-	-	-	-
	Pectobacteriaceae	Pectobacterium	Pectobacterium carotovorum subsp. brasiliense	Y52	JUJC00000000	No	-	-	-	-	-	-
				Y65	JUJN00000000	No	-	-	-	-	-	-
				Y64	JUJE00000000	No	-	-	-	-	-	-
				Y62	JUJD00000000	No	-	-	-	-	-	-
				Y3	JUJM00000000	No	-	-	-	-	-	-
				Y31	JUJL00000000	No	-	-	-	-	-	-
				Y60	JUJP00000000	No	-	-	-	-	-	-
				Y21	JUJJ00000000	No	-	-	-	-	-	-
				SX309	CP020350	No	-	-	-	-	-	-
				Y49	JUJB00000000	No	-	-	-	-	-	-
				S2	JUJF00000000	No	-	-	-	-	-	-
				B6	JUJT00000000	No	-	-	-	-	-	-
				Y46	JUJH00000000	No	-	-	-	-	-	-
				Y29	JUJK00000000	No	-	-	-	-	-	-
				BC1	CP009769	No	-	-	-	-	-	-
				CFIA1009	NZ_JPSN00000000	No	-	-	-	-	-	-
				CFIA1001	NZ_JPSM00000000	No	-	-	-	-	-	-
				PCC21	CP003776	No	-	-	-	-	-	-
				CFIA1033	NZ_JPSO00000000	No	-	-	-	-	-	-
				BD255	NZ_LGRF00000000	No	-	-	-	-	-	-
				LMG 21372	NZ_JQOD00000000	No	-	-	-	-	-	-
				PcbHPI01	LKKQ01000000	No	-	-	-	-	-	-
				LMG 21371T=PBR1692T	NZ_JQOE00000000=NZ_ABVX00000000	No	-	-	-	-	-	-
				BZA12	CP024780	No	-	-	-	-	-	-
				ICMP 19477	NZ_ALIU00000000	No	-	-	-	-	-	-
				F157	NZ_PJDL00000000	No	-	-	-	-	-	-
				ATCC 39048	NZ_QHMC00000000	No	-	-	-	-	-	-
				F152	NZ_PJDM00000000	No	-	-	-	-	-	-
			Pectobacterium carotovorum subsp. odoriferum	Q47	MTAJ00000000	Yes	Q47001214	Q47001215	Q47001216	Q47001217	Q47001218	Q47001219
				Q3	MTAG00000000	Yes	Q3000598	Q3000599	Q3000600	Q3000601	Q3000602	Q3000603
				NCPPB 3839T	NZ_JQOG00000000	Yes	KS43_RS02610	KS43_RS02605	KS43_RS02600	KS43_RS02595	KS43_RS02590	KS43_RS02585
				BCS7	CP009678	Yes	BCS7_10600	BCS7_10605	BCS7_10610	BCS7_10615	BCS7_10620	BCS7_10625
				S6-2	MTAM00000000	Yes	S6-2000672	S6-2000673	S6-2000674	S6-2000675	S6-2000676	S6-2000677
				S6	MTAQ00000000	Yes	S6000672	S6000673	S6000674	S6000675	S6000676	S6000677
				Q106	MTAK00000000	Yes	Q106000051	Q106000050	Q106000049	Q106000048	Q106000047	Q106000046
				NCPPB 3841	NZ_JQOF00000000	Yes	KU75_RS07705	KU75_RS07700	KU75_RS07695	KU75_RS07690	KU75_RS07685	KU75_RS07680
				T4	MTAN00000000	Yes	T4001154	T4001153	T4001152	T4001151	T4001150	T4001149
				Q32	MTAI00000000	Yes	Q32000455	Q32000454	Q32000453	Q32000452	Q32000451	Q32000450
				T5	MTAR00000000	Yes	T5000697	T5000696	T5000695	T5000694	T5000693	T5000692
				Q142	MTAO00000000	Yes	Q142001044	Q142001045	Q142001046	Q142001047	Q142001048	Q142001049
				Q40	MTAH00000000	Yes	Q40000466	Q40000467	Q40000468	Q40000469	Q40000470	Q40000471
				Q115	MTAL00000000	Yes	Q115000668	Q115000667	Q115000666	Q115000665	Q115000664	Q115000663
				Q166	MTAP00000000	Yes	Q166001044	Q166001045	Q166001046	Q166001047	Q166001048	Q166001049
			Pectobacterium carotovorum subsp. carotovorum	ICMP 5702T=NCPPB 312T=DSM 30168T	NZ_AODT00000000=NZ_JQHJ00000000=NZ_FQWI00000000	No	-	-	-	-	-	-
				B5	JUJS00000000	No	-	-	-	-	-	-
				Y39	JUJQ00000000	No	-	-	-	-	-	-
				Y16	JUJO00000000	No	-	-	-	-	-	-
				Y57	JUJG00000000	No	-	-	-	-	-	-
				B2	JUJR00000000	No	-	-	-	-	-	-
				YC T1	JUJI00000000	No	-	-	-	-	-	-
				WPP14	ABVY00000000	No	-	-	-	-	-	-
			Pectobacterium atrosepticum	NCPPB 3404	NZ_JQHO00000000	No	-	-	-	-	-	-
				21A	CP009125	No	-	-	-	-	-	-
				JG10-08	CP007744	No	-	-	-	-	-	-
				SCRI1043	BX950851	No	-	-	-	-	-	-
				CFBP 6276	NZ_ASAB00000000	No	-	-	-	-	-	-
				ICMP 1526T=NCPPB 549T	NZ_ALIV00000000=NZ_JQHK00000000	No	-	-	-	-	-	-
				36A	CP024956	No	-	-	-	-	-	-
				PB72	NZ_PDDK00000000	No	-	-	-	-	-	-
				SS26	NZ_QESY00000000	No	-	-	-	-	-	-
			Pectobacterium betavasculorum	NCPPB 2795T	NZ_JQHM00000000	No	-	-	-	-	-	-
				NCPPB 2793	NZ_JQHL00000000	No	-	-	-	-	-	-
			Pectobacterium wasabiae	NCPPB 3702	NZ_JQOH00000000	No	-	-	-	-	-	-
				NCPPB 3701T=CFBP 3304T	NZ_JQHP00000000=CP015750	No	-	-	-	-	-	-
			Pectobacterium parmentieri	RNS08.42.1AT	CP015749	No	-	-	-	-	-	-
				SCC3193	CP003415	No	-	-	-	-	-	-
				WPP163	CP001790	No	-	-	-	-	-	-
				PB20	NZ_PDDJ00000000	No	-	-	-	-	-	-
				SS90	NZ_QESW00000000	No	-	-	-	-	-	-
				CFIA1002	NZ_JENG00000000	No	-	-	-	-	-	-
			Pectobacterium carotovorum subsp. actinidiae	ICMP 19972	NZ_MPUJ00000000	No	-	-	-	-	-	-
				ICMP 19971	NZ_MPUI00000000	No	-	-	-	-	-	-
				KKH3T	NZ_JRMH00000000	No	-	-	-	-	-	-
			Candidatus Pectobacterium maceratum	Ecc71	NZ_MWOH00000000	No	-	-	-	-	-	-
				3-2	CP024842	No	-	-	-	-	-	-
				SCC1T	CP021894	No	-	-	-	-	-	-
				F018	PDVV00000000	No	-	-	-	-	-	-
				F131	PDVW01000000	No	-	-	-	-	-	-
				F135	PDVX00000000	No	-	-	-	-	-	-
				PB69	PDVY00000000	No	-	-	-	-	-	-
				PB70	PDVZ01000000	No	-	-	-	-	-	-
			Pectobacterium polaris	NIBIO1392	CP017482	No	-	-	-	-	-	-
				NIBIO1006T	CP017481	No	-	-	-	-	-	-
				NCPPB 3395	QHN00000000	No	-	-	-	-	-	-
				SS28	QESX00000000	No	-	-	-	-	-	-
			Pectobacterium peruviense	IFB5232T=UGC32T	NZ_LXFV00000000=AODU00000000	No	-	-	-	-	-	-
				IFB5229	LUBB00000000	No	-	-	-	-	-	-
				A97-S13-F16	NZ_PYUO00000000	No	-	-	-	-	-	-
				A350-S18-N16	NZ_PYUP00000000	No	-	-	-	-	-	-
			Pectobacterium aroidearum	PC1	CP001657	No	-	-	-	-	-	-
		Brenneria	Brenneria sp.	EniD312	NZ_CM001230	Yes	BRE312_RS20625	BRE312_RS20620	BRE312_RS20615	BRE312_RS20610	BRE312_RS20605	BRE312_RS20600
			Brenneria goodwinii	OBR1	NZ_CGIG00000000	Yes	BN1221_01216	BN1221_01215	BN1221_01214	BN1221_01213	BN1221_01212	BN1221_01211
		Lonsdalea	Lonsdalea quercina subsp. britannica	LMG 26267T	NZ_LUTN01000000	No	-	-	-	-	-	-
				LMG 26268	NZ_LUTO00000000	No	-	-	-	-	-	-
			Lonsdalea quercina subsp. populi	CFCC 11768	NZ_LUTD00000000	No	-	-	-	-	-	-
				CFCC 11748	NZ_LUTM00000000	No	-	-	-	-	-	-
			Lonsdalea quercina subsp. iberica	LMG 26264T	NZ_LUTP00000000	No	-	-	-	-	-	-
				LMG 26265	NZ_LUTQ01000000	No	-	-	-	-	-	-
			Lonsdalea quercina subsp. quercina	ATCC 29281T	NZ_JIBO00000000=NZ_FNQS00000000	No	-	-	-	-	-	-
				NCCB 100489	NZ_JIBP00000000	No	-	-	-	-	-	-
		Dickeya	Dickeya paradisiaca	NCPPB 2511T	NZ_AONV01000000	No	-	-	-	-	-	-
				Ech703	CP001654	No	-	-	-	-	-	-
			Dickeya dianthicola	IPO 2222T	CP015137	No	-	-	-	-	-	-
				MK16	NZ_AOOQ00000000	No	-	-	-	-	-	-
				ND14b	CP009460	No	-	-	-	-	-	-
			Dickeya dianthicola	GBBC 2039	NZ_AOOM00000000	No	-	-	-	-	-	-
				NCPPB 3534	NZ_AOOK01000000	No	-	-	-	-	-	-
				NCPPB 453T	NZ_AOOB00000000	No	-	-	-	-	-	-
				Ech586	CP001836	No	-	-	-	-	-	-
			Dickeya dadantii	NCPPB 3537	NZ_AOOL00000000	No	-	-	-	-	-	-
				NCPPB 898T	NZ_AOOE00000000	No	-	-	-	-	-	-
				3937	CP002038	No	-	-	-	-	-	-
			Dickeya dadantii subsp. dieffenbachiae	NCPPB 2976T	NZ_AOOG00000000	No	-	-	-	-	-	-
			Dickeya chrysanthemi	NCPPB 402T	NZ_AOOA00000000	No	-	-	-	-	-	-
				NCPPB 516	NZ_AOOC00000000	No	-	-	-	-	-	-
			Dickeya zeae	Ech1591	CP001655	No	-	-	-	-	-	-
				NCPPB 2538T	NZ_AOOF00000000	No	-	-	-	-	-	-
				EC1	CP006929	No	-	-	-	-	-	-
			Dickeya sp.	NCPPB 569	NZ_AOOD00000000	No	-	-	-	-	-	-
				NCPPB 3274	NZ_AOOH00000000	No	-	-	-	-	-	-
				CSL RW240	NZ_AONZ00000000	No	-	-	-	-	-	-
		Sodalis	Sodalis sp.	TME1	MNBX01000000	No	-	-	-	-	-	-
				SoCistrobi 3249	NZ_FRDB00000000	No	-	-	-	-	-	-
			Sodalis praecaptivus	HS1	NZ_CP006569	Yes	SANT_RS07670	SANT_RS07665	SANT_RS07660	SANT_RS07655	SANT_RS07650, SANT_RS07645	SANT_RS07640
			Sodalis glossinidius	morsitan	NC_007712	No	-	-	-	-	-	-
	Yersiniaceae	Serratia	Serratia marcescens	SM39	AP013063	Yes	SM39_RS15300	SM39_RS15295	SM39_RS15290	SM39_RS15285	SM39_RS15280	SM39_RS15275
				WW4	CP003959	Yes	SMWW4_RS18595	SMWW4_RS18590	SMWW4_RS18585	SMWW4_RS18580	SMWW4_RS18575	SMWW4_RS18570
			Serratia marcescens subsp. marcescens	Db11	HG326223	Yes	SMDB11_RS14690	SMDB11_RS14685	SMDB11_RS14680	SMDB11_RS14675	SMDB11_RS14670	SMDB11_RS14665
		Rahnella	Rahnella aquatilis	CIP 78.65	CP003244	Yes	RAHAQ2_RS18155	RAHAQ2_RS18160	RAHAQ2_RS18165	RAHAQ2_RS18170	RAHAQ2_RS18175	RAHAQ2_RS18180
		Yersinia	Yersinia pestis	CO92	AL590842	No	-	-	-	-	-	-
			Yersinia aldovae	670-83	CP009781	Yes	AT01_RS17560	AT01_RS17565	AT01_RS17570	AT01_RS17575	AT01_RS17580	AT01_RS17585
			Yersinia rohdei	YRA	CP009787	Yes	CH64_RS07110	CH64_RS07105	CH64_RS07100	CH64_RS07095	CH64_RS07090	CH64_RS07085
			Yersinia aleksiciae	Y159T	CP011975	Yes	ACZ76_RS03645	ACZ76_RS03640	ACZ76_RS03635	ACZ76_RS03630	ACZ76_RS03625	ACZ76_RS03620
			Yersinia ruckeri	ATCC 29473T	NZ_ACCC00000000	No	-	-	-	-	-	-
				Big Creek 74	CP011078	Yes	UGYR_RS07375	UGYR_RS07370	UGYR_RS07365	UGYR_RS07360	UGYR_RS07355	UGYR_RS07350
	Budviciaceae	Leminorella	Leminorella grimontii	ATCC 33999T	NZ_AUUA00000000	No	-	-	-	-	-	-
		Budvicia	Budvicia aquatica	DSM 5075T	NZ_ATYS00000000	No	-	-	-	-	-	-
		Pragia	Pragia fontium	24613	CP010423	No	-	-	-	-	-	-
	Hafniaceae	Edwardsiella	Edwardsiella piscicida	C07-087	CP004141	No	-	-	-	-	-	-
